# Supplementary material for: Serial changes of renal function after directly acting antivirals treatment for chronic hepatitis C: A 1-year follow-up study after treatment
Source: PLoS One. 2020 Apr 14;15(4):e0231102. doi: 10.1371/journal.pone.0231102 (PMC7156075; doi:10.1371/journal.pone.0231102)
Supplement: S1 Data — (XLSX) [file pone.0231102.s001.xlsx]

## Sheet: 工作表1
院區(高長1;嘉長2;林口3;基隆4)	enroll for analysis	with BL and EOT cr	with BL and EOT cr and LT	No.	DAAs (Vieki+dasa=1; Dacla+Asuna=2; Sofo=3; Zepa=4)	sofo vs others	3D vs others	2D vs others	zepa vs others	with RIB	pre-Tx 3~6M Cr	pre-Tx eGFR	baseline Cr	BLCr+0.3	baseline eGFR	0.5 BLeGFR	0.75%BLeGFR	BLeGFR stage	BL eGFR>90	BL eGFR>60	BL eGFR>30	EOT Cr	EOT eGFR	EOT eGFR stage	EOT stage change (+1=1; +2=2; -1=3; S=0)	EOT stage change (impro=2; progression=1; stable=0)	E-BL eGFR	B-E eGFR	B-E eGFR decrease 30	E-0.5BLeGFR	down 50% AKI	BL-E Cr0.3	0.3Cr AKI	E-0.75BLeGFR	down25%eGFR	change CKD&25%eGFR	SVR12 Cr	SVR12 eGFR	SVR12 eGFR stage	SVR12 stage change (+1=1; +2=2; -1=3; -2=4S=0)	BL-SVR12 CKD (impro=2; progre=1; stable=0)	SVR-EeGFR	SVR12-BL eGFR	BL-SVR eGFR	SVE12-0.75BL	SVR12 deterio	B-S eGFR de>30	EOT 6mos Cr	EOT 6mos Egfr
1	1	1	1	1	3	1	0	0	0	0			0.7	1	86.877	43.4385	65.1577	2	0	1	1	0.6	103.791	1	3	2	16.914	-16.914	0	60.3525	0	0.4	0	38.6333	0	0	0.65	94.288	1	3	2		7.411	-7.411		0	0	0.74	81
1	1	1	1	2	2	0	0	1	0	0	0.62	94.62	0.59	0.89	100.194	50.097	75.1455	1	1	1	1	0.61	96.4	1	0	0	-3.794	3.794	0	46.303	0	0.28	0	21.2545	0	0	0.62	94.4	1	0	0		-5.794	5.794		0	0
1	1	1	1	3	3	1	0	0	0	0	0.58	104.011	0.69	0.99	84.863	42.4315	63.6472	2	0	1	1	0.74	78.281	2	0	0	-6.582	6.582	0	35.8495	0	0.25	0	14.6338	0	0	0.61	97.831	1	3	2		12.968	-12.968		0	0	0.86	66
1	1	1	1	4	3	1	0	0	0	1	0.58	107.153	0.55	0.85	113.9	56.95	85.425	1	1	1	1	0.66	92	1	0	0	-21.9	21.9	0	35.05	0	0.19	0	6.575	0	0	0.59	104.689	1	0	0		-9.211	9.211		0	0
1	0	0	1	5	3	1	0	0	0	1	0.88	90.94	0.69	0.99	120.409	60.2045	90.3068	1	1	1	1	1.06	73.365	2	1	1	-47.044	47.044	1	13.1605		-0.07		-16.9418	1	1	1.04	74.706	2	1	1	1.341	-45.703	45.703	-15.6008	1		1.08	72
1	0	0	1	6	3	1	0	0	0	1	2.46	27.354	2.37	2.67	28.5	14.25	21.375	4	0	0	0	3.14	20.6	4	0	0	-7.9	7.9		6.35		-0.47		-0.775	1	0	3.53	18	4	0	0		-10.5	10.5		0		3.59	18
1	0	0	1	7	3	1	0	0	0	1	0.94	83.017	1.02	1.32	75.3	37.65	56.475	2	0	1	1	0.8	99.6	1	3	2	24.3	-24.3		61.95		0.52		43.125	0	0	0.89	88.1	2	0	0		12.8	-12.8		0		0.8	100
1	0	0	1	8	3	1	0	0	0	1	0.42	157.23	0.54	0.84	117.2	58.6	87.9	1	1	1	1	0.5	127.6	1	0	0	10.4	-10.4		69		0.34		39.7	0	0	0.53	119.3	1	0	0		2.1	-2.1		0		0.46	141
1	1	1	1	9	3	1	0	0	0	0	1.18	60.18	1.31	1.61	53.199	26.5995	39.8992	3	0	0	1	1.24	56.679	3	0	0	3.48	-3.48	0	30.0795	0	0.37	0	16.7798	0	0	0.92	79.987	2	3	2		26.788	-26.788		0	0	0.92	79.987
1	0	0	1	10	3	1	0	0	0	1	0.62	96.306	0.64	0.94	92.8	46.4	69.6	1	1	1	1	0.77	75	2	1	1	-17.8	17.8		28.6		0.17		5.4	0	0	0.75	77.1	2	1	1		-15.7	15.7		0		0.69	85
1	1	1	1	11	1	0	1	0	0	1			0.72	1.02	129.988	64.994	97.491	1	1	1	1	0.87	103.8	1	0	0	-26.188	26.188	0	38.806	0	0.15	0	6.309	0	0	0.74	125.1	1	0	0		-4.888	4.888		0	0	0.7	133
1	1	1	1	12	3	1	0	0	0	1	1.04	71.674	0.99	1.29	75.9	37.95	56.925	2	0	1	1	1.32	54.3	3	1	1	-21.6	21.6	0	16.35	0	-0.03	1	-2.625	1	1	1.22	59.4	3	1	1	5.1	-16.5	16.5	2.475	0	0	1.29	56
1	0	0	1	13	3	1	0	0	0	1	0.65	92.665	1.04	1.34	53.7	26.85	40.275	3	0	0	1	0.87	66	2	3	2	12.3	-12.3		39.15		0.47		25.725	0	0	0.9	63.4	2	3	2		9.7	-9.7		0		0.89	64
1	1	1	1	14	3	1	0	0	0	1	0.63	94.256	0.92	1.22	61.3	30.65	45.975	2	0	1	1	1.03	53.8	3	1	1	-7.5	7.5	0	23.15	0	0.19	0	7.825	0	0	1	55.5	3	1	1		-5.8	5.8		0	0	1.01	55
1	1	1	1	15	3	1	0	0	0	0	1.41	36.165	1.59	1.89	31.4	15.7	23.55	3	0	0	1	1.06	50.1	3	0	0	18.7	-18.7	0	34.4	0	0.83	0	26.55	0	0	1.11	47.5	3	0	0		16.1	-16.1		0	0	1.23	42.228
1	0	0	1	16	3	1	0	0	0	1	0.88	87.187	0.82	1.12	94.6	47.3	70.95	1	1	1	1	0.74	106.2	1	0	0	11.6	-11.6		58.9		0.38		35.25	0	0	0.92	82.6	2	1	1		-12	12		0		0.84	92
1	1	1	1	17	3	1	0	0	0	0	1	78.777	0.86	1.16	93.8	46.9	70.35	1	1	1	1	1.01	77.6	2	1	1	-16.2	16.2	0	30.7	0	0.15	0	7.25	0	0	1.1	67.609	2	1	1		-26.191	26.191		0	0
1	0	0	1	18	3	1	0	0	0	1	0.51	19.924	0.71	1.01	81.9	40.95	61.425	2	0	1	1	0.69	84.4	2	0	0	2.5	-2.5		43.45		0.32		22.975	0	0	0.79	72.2	2	0	0		-9.7	9.7		0		0.75	77
1	1	1	1	19	3	1	0	0	0	0	0.55	152.467	0.6	0.9	137.9	68.95	103.425	1	1	1	1	0.72	111.7	1	0	0	-26.2	26.2	0	42.75	0	0.18	0	8.275	0	0	0.7	115.4	1	0	0		-22.5	22.5		0	0
1	1	1	1	20	2	0	0	1	0	0	0.48	126.426	0.52	0.82	115.271	57.6355	86.4532	1	1	1	1	0.67	85.8	2	1	1	-29.471	29.471	0	28.1645	0	0.15	0	-0.65325	1	1	0.61	95.36	1	0	0	9.56	-19.911	19.911	8.90675	0	0
1	0	0	1	21	3	1	0	0	0	1	0.49	128.822	0.66	0.96	91.1	45.55	68.325	1	1	1	1	0.6	101.6	1	0	0	10.5	-10.5		56.05		0.36		33.275	0	0	0.89	64.5	2	1	1		-26.6	26.6		0		0.67	89
1	1	1	1	22	1	0	1	0	0	0	0.55	117.477	0.55	0.85	117.477	58.7385	88.1078	1	1	1	1	0.57	112.7	1	0	0	-4.777	4.777	0	53.9615	0	0.28	0	24.5922	0	0	0.53	122.6	1	0	0		5.123	-5.123		0	0	0.55	117
1	0	0	1	23	3	1	0	0	0	1	0.92	85.103	0.87	1.17	90.8	45.4	68.1	1	1	1	1	0.94	82.7	2	1	1	-8.1	8.1		37.3		0.23		14.6	0	0	0.94	82.7	2	1	1		-8.1	8.1		0		1.09	70
1	0	0	1	24	3	1	0	0	0	1	0.6	100.969	0.54	0.84	114	57	85.5	1	1	1	1	0.58	105	1	0	0	-9	9		48		0.26		19.5	0	0	0.65	91.8	1	0	0		-22.2	22.2		0		0.59	103
1	1	1	1	25	2	0	0	1	0	0	0.79	70.57	0.84	1.14	65.746	32.873	49.3095	2	0	1	1	0.8	69.553	2	0	0	3.807	-3.807	0	36.68	0	0.34	0	20.2435	0	0	0.87	62.971	2	0	0		-2.775	2.775		0	0	0.93	58.307
1	1	1	1	26	2	0	0	1	0	0	0.46	140.52	0.48	0.78	133.305	66.6525	99.9788	1	1	1	1	0.5	127.171	1	0	0	-6.134	6.134	0	60.5185	0	0.28	0	27.1923	0	0	0.46	140.016	1	0	0		6.711	-6.711		0	0	0.53	119
1	0	0	1	27	1	0	1	0	0	1	0.99	59.373	1.01	1.31	57.8	28.9	43.35	3	0	0	1	0.87	68.6	2	3	2	10.8	-10.8		39.7		0.44		25.25	0	0	0.94	32.8	3	0	0		-25	25		0		1.28	44
1	1	1	1	28	2	0	0	1	0	0	0.89	62.172	0.79	1.09	71.339	35.6695	53.5042	2	0	1	1	0.9	61.375	2	0	0	-9.964	9.964	0	25.7055	0	0.19	0	7.87075	0	0	0.93	58.933	3	1	1		-12.406	12.406		0	0	0.97	56.138
1	1	1	1	29	1	0	1	0	0	0	0.75	104.849	0.8	1.1	97.323	48.6615	72.9922	1	1	1	1	0.81	95.9	1	0	0	-1.423	1.423	0	47.2385	0	0.29	0	22.9078	0	0	0.82	94.3	1	0	0		-3.023	3.023		0	0	0.88	87
1	1	1	1	30	1	0	1	0	0	0	1.2	59.348	1.38	1.68	50.508	25.254	37.881	3	0	0	1	1.4	49.5	3	0	0	-1.008	1.008	0	24.246	0	0.28	0	11.619	0	0	1.41	49.001	3	0	0		-1.507	1.507		0	0
1	1	1	1	31	3	1	0	0	0	1	0.95	89.705	0.88	1.18	98	49	73.5	1	1	1	1	0.91	93.8	1	0	0	-4.2	4.2	0	44.8	0	0.27	0	20.3	0	0	0.91	93.747	1	0	0		-4.253	4.253		0	0
1	1	1	1	32	3	1	0	0	0	1	0.63	93.695	0.74	1.04	77.8	38.9	58.35	2	0	1	1	0.94	59	3	1	1	-18.8	18.8	0	20.1	0	0.1	0	0.65	0	0	0.91	61.1	2	0	0		-16.7	16.7		0	0	0.9	62
1	0	0	1	33	3	1	0	0	0	1	1.01	55.359	0.98	1.28	57.1	28.55	42.825	3	0	0	1	0.69	85.7	2	3	2	28.6	-28.6		57.15		0.59		42.875	0	0	0.87	65.6	2	3	2		8.5	-8.5		0		0.82	70
1	1	1	1	34	1	0	1	0	0	0	0.55	111.278	0.6	0.9	100.7	50.35	75.525	1	1	1	1	0.52	118.7	1	0	0	18	-18	0	68.35	0	0.38	0	43.175	0	0	0.53	116.1	1	0	0		15.4	-15.4		0	0	0.46	137
1	1	1	1	35	3	1	0	0	0	1	0.76	110.912	0.94	1.24	86.399	43.1995	64.7993	2	0	1	1	0.56	110.8	1	3	2	24.401	-24.401	0	67.6005	0	0.68	0	46.0007	0	0	0.74	113.869	1	3	2		27.47	-27.47		0	0
1	1	1	1	36	3	1	0	0	0	1	0.67	85.805	0.61	0.91	98.8	49.4	74.1	1	1	1	1	0.78	71.999	2	1	1	-26.801	26.801	0	22.599	0	0.13	0	-2.101	1	1	0.71	82.9	2	1	1	10.901	-15.9	15.9	8.8	0	0
1	0	0	1	37	3	1	0	0	0	1	1.51	46.61	1.17	1.47	62.6	31.3	46.95	2	0	1	1	1.1	70.3	2	0	0	7.7	-7.7		39		0.37		23.35	0	0	1.67	41.4	3	1	1		-21.2	21.2		0
1	0	0	1	38	3	1	0	0	0	1	1.37	53.003	0.97	1.27	78.7	39.35	59.025	2	0	1	1	1.19	62.2	2	0	0	-16.5	16.5		22.85		0.08		3.175	0	0	1.24	59.3	3	1	1		-19.4	19.4		0		1.19	62
1	1	1	1	39	2	0	0	1	0	0	0.89	85.787	0.93	1.23	81.543	40.7715	61.1573	2	0	1	1	0.85	90.182	1	3	2	8.639	-8.639	0	49.4105	0	0.38	0	29.0247	0	0	0.93	81.291	2	0	0		-0.252	0.252		0	0
1	1	1	1	40	2	0	0	1	0	0	0.6	100.331	0.65	0.95	92.061	46.0305	69.0457	1	1	1	1	0.62	96.91	1	0	0	4.849	-4.849	0	50.8795	0	0.33	0	27.8642	0	0	0.57	106.784	1	0	0		14.723	-14.723		0	0
1	0	0	1	41	3	1	0	0	0	0	1.15	67.783	0.79	1.09	101.1	50.55	75.825	1	1	1	1	1.19	63	2	1	1	-38.1	38.1	1	12.45		-0.1		-12.825	1	1	1.3	56.9	3	2	1	-6.1	-44.2	44.2	-18.925	1		1.47	49
1	1	1	1	42	3	1	0	0	0	1	0.5	124.613	0.51	0.81	121.8	60.9	91.35	1	1	1	1	0.5	124.2	1	0	0	2.4	-2.4	0	63.3	0	0.31	0	32.85	0	0	0.49	127.2	1	0	0		5.4	-5.4		0	0	0.49	127
1	0	0	1	43	3	1	0	0	0	1	0.6	104.575	0.78	1.08	74.4	37.2	55.8	2	0	1	1	0.7	84.2	2	0	0	9.8	-9.8		47		0.38		28.4	0	0	0.69	85.7	2	0	0		11.3	-11.3		0		0.72	81
1	1	1	1	44	3	1	0	0	0	1	0.64	94.979	0.62	0.92	98.5	49.25	73.875	1	1	1	1	0.56	110.8	1	0	0	12.3	-12.3	0	61.55	0	0.36	0	36.925	0	0	0.6	102	1	0	0		3.5	-3.5		0	0	0.52	120
1	0	0	1	45	3	1	0	0	0	1	1.03	54.846	1.28	1.58	42.681	21.3405	32.0108	3	0	0	1	1.06	53.059	3	0	0	10.378	-10.378		31.7185		0.52		21.0482	0	0	1.07	52.308	3	0	0		9.627	-9.627		0		1.12	50
1	0	0	1	46	3	1	0	0	0	1	0.87	97.188	0.87	1.17	97.2	48.6	72.9	1	1	1	1	0.96	86.3	2	1	1	-10.9	10.9		37.7		0.21		13.4	0	0	0.77	111.3	1	0	0		14.1	-14.1		0
1	1	1	1	47	3	1	0	0	0	0	0.86	99.525	0.73	1.03	119.613	59.8065	89.7097	1	1	1	1	0.76	114.181	1	0	0	-5.432	5.432	0	54.3745	0	0.27	0	24.4712	0	0	0.81	106.087	1	0	0		-13.526	13.526		0	0
1	1	1	1	48	3	1	0	0	0	1	0.63	97.751	0.65	0.95	94.288	47.144	70.716	1	1	1	1	0.6	103.042	1	0	0	8.754	-8.754	0	55.898	0	0.35	0	32.326	0	0	0.6	103.042	1	0	0		8.754	-8.754		0	0	0.67	91
1	1	1	1	49	3	1	0	0	0	1	0.52	117.62	0.61	0.91	97.8	48.9	73.35	1	1	1	1	0.52	117.6	1	0	0	19.8	-19.8	0	68.7	0	0.39	0	44.25	0	0	0.66	89.1	2	1	1		-8.7	8.7		0	0	0.54	112
1	1	1	1	50	3	1	0	0	0	1	0.91	84.421	0.99	1.29	76.4	38.2	57.3	2	0	1	1	0.91	81.2	2	0	0	4.8	-4.8	0	43	0	0.38	0	23.9	0	0	0.92	83.1	2	0	0		6.7	-6.7		0	0	0.92	83
1	1	1	1	51	3	1	0	0	0	1	0.57	111.822	0.61	0.91	102.997	51.4985	77.2477	1	1	1	1	0.59	107.036	1	0	0	4.039	-4.039	0	55.5375	0	0.32	0	29.7883	0	0	0.74	82.414	2	1	1		-20.583	20.583		0	0
1	0	0	1	52	3	1	0	0	0	1	0.56	110.803	0.54	0.84	115.5	57.75	86.625	1	1	1	1	0.61	100.4	1	0	0	-15.1	15.1		42.65		0.23		13.775	0	0	0.44	145.9	1	0	0		30.4	-30.4		0		0.62	98
1	0	0	1	53	3	1	0	0	0	1	1.22	61.446	1.09	1.39	69.7	34.85	52.275	2	0	1	1	1.01	76.1	2	0	0	6.4	-6.4		41.25		0.38		23.825	0	0	1.1	69	2	0	0		-0.7	0.7		0		1.2	62
1	0	0	1	54	3	1	0	0	0	0	2.36	27.84	2	2.3	33.7	16.85	25.275	3	0	0	1	1.99	33.8	3	0	0	0.1	-0.1		16.95		0.31		8.525	0	0	2.26	29.2	4	1	1		-4.5	4.5		0		2.13	31
1	0	0	1	55	3	1	0	0	0	0	0.96	78.857	1.14	1.44	64.7	32.35	48.525	2	0	1	1	1.04	71.9	2	0	0	7.2	-7.2		39.55		0.4		23.375	0	0	1.15	63.8	2	0	0		-0.9	0.9		0		1.14	65
1	0	0	1	56	3	1	0	0	0	0	1.53	45.489	1.36	1.66	52.1	26.05	39.075	3	0	0	1	1.38	51.2	3	0	0	-0.9	0.9		25.15		0.28		12.125	0	0	1.43	49	3	0	0		-3.1	3.1		0		1.35	52
1	0	0	1	57	3	1	0	0	0	0	0.64	94.655	0.62	0.92	98.2	49.1	73.65	1	1	1	1	0.61	99.7	1	0	0	1.5	-1.5		50.6		0.31		26.05	0	0	0.79	74	2	1	1		-24.2	24.2		0		0.52	120
1	1	1	1	58	3	1	0	0	0	1	0.49	126.354	0.58	0.88	104	52	78	1	1	1	1	0.56	108	1	0	0	4	-4	0	56	0	0.32	0	30	0	0	0.64	92.559	1	0	0		-11.441	11.441		0	0
1	0	0	1	59	3	1	0	0	0	1	0.75	80.528	0.81	1.11	73.7	36.85	55.275	2	0	1	1	0.82	72.7	2	0	0	-1	1		35.85		0.29		17.425	0	0	0.92	63.6	2	0	0		-10.1	10.1		0		0.79	76
1	0	0	1	60	3	1	0	0	0	0	1.26	60.336	1.11	1.41	69.6	34.8	52.2	2	0	1	1	1.1	70.3	2	0	0	0.7	-0.7		35.5		0.31		18.1	0	0	1.28	59	3	1	1		-10.6	10.6		0		1.31	57
1	0	0	1	61	3	1	0	0	0	0	0.84	69.638	0.92	1.22	62.7	31.35	47.025	2	0	1	1	1.15	48.5	3	1	1	-14.2	14.2		17.15		0.07		1.475	0	0	0.91	63.3	2	0	0		0.6	-0.6		0		1.17	47
1	1	1	1	62	3	1	0	0	0	0	1.05	72.294	1.17	1.47	63.8	31.9	47.85	2	0	1	1	1.22	60.6	2	0	0	-3.2	3.2	0	28.7	0	0.25	0	12.75	0	0	1.05	72.1	2	0	0		8.3	-8.3		0	0	1.09	69
1	1	1	1	63	3	1	0	0	0	1	0.81	70.107	0.87	1.17	64.6	32.3	48.45	2	0	1	1	0.9	61.9	2	0	0	-2.7	2.7	0	29.6	0	0.27	0	13.45	0	0	0.88	63.5	2	0	0		-1.1	1.1		0	0
1	1	1	1	64	3	1	0	0	0	1	0.98	83.877	0.7	1	123.1	61.55	92.325	1	1	1	1	0.68	127.03	1	0	0	3.93	-3.93	0	65.48	0	0.32	0	34.705	0	0	0.69	125.2	1	0	0		2.1	-2.1		0	0	0.71	121
1	1	1	1	65	3	1	0	0	0	1	0.96	81.024	0.85	1.15	92.906	46.453	69.6795	1	1	1	1	0.91	85.874	2	1	1	-7.032	7.032	0	39.421	0	0.24	0	16.1945	0	0	0.87	90.446	1	0	0		-2.46	2.46		0	0	0.81	98
1	0	0	1	66	3	1	0	0	0	0	0.83	68.364	0.88	1.18	63.9	31.95	47.925	2	0	1	1	0.86	65.6	2	0	0	1.7	-1.7		33.65		0.32		17.675	0	0	1.06	51.4	3	1	1		-12.5	12.5		0		0.99	56
1	0	0	1	67	3	1	0	0	0	0	0.66	126.746	0.61	0.91	138.8	69.4	104.1	1	1	1	1	0.72	114.6	1	0	0	-24.2	24.2		45.2		0.19		10.5	0	0	0.7	118	1	0	0		-20.8	20.8		0		0.78	104
1	0	0	1	68	3	1	0	0	0	1	0.58	104.011	0.6	0.9	100.2	50.1	75.15	1	1	1	1	0.64	92.8	1	0	0	-7.4	7.4		42.7		0.26		17.65	0	0	0.71	82.4	2	1	1		-17.8	17.8		0		1.02	54
1	0	0	1	69	3	1	0	0	0	1	0.76	77.113	0.63	0.93	95.8	47.9	71.85	1	1	1	1	1.04	53.5	3	2	1	-42.3	42.3	1	5.6		-0.11		-18.35	1	1	0.87	65.8	2	1	1	12.3	-30	30	-6.05	1		1.03	54
1	1	1	1	70	3	1	0	0	0	0	0.52	116.243	0.51	0.81	118.9	59.45	89.175	1	1	1	1	0.6	98.6	1	0	0	-20.3	20.3	0	39.15	0	0.21	0	9.425	0	0	0.62	94.6	1	0	0		-24.3	24.3		0	0	0.63	92.889
1	0	0	1	71	3	1	0	0	0	0	0.62	104.093	0.58	0.88	111.9	55.95	83.925	1	1	1	1	0.6	107.6	1	0	0	-4.3	4.3		51.65		0.28		23.675	0	0	0.69	91.6	1	0	0		-20.3	20.3		0		0.69	91
1	0	0	1	72	3	1	0	0	0	0	0.51	131.004	0.55	0.85	119.5	59.75	89.625	1	1	1	1	0.64	100.4	1	0	0	-19.1	19.1		40.65		0.21		10.775	0	0	0.6	108.1	1	0	0		-11.4	11.4		0		0.65	98
1	1	1	1	73	3	1	0	0	0	1	2	34.61	1.78	2.08	39.6	19.8	29.7	3	0	0	1	1.86	37.6	3	0	0	-2	2	0	17.8	0	0.22	0	7.9	0	0	2.14	32	3	0	0		-7.6	7.6		0	0	1.59	45
1	0	0	1	74	3	1	0	0	0	0	0.76	78.723	0.81	1.11	73.1	36.55	54.825	2	0	1	1	0.8	74.2	2	0	0	1.1	-1.1		37.65		0.31		19.375	0	0	0.87	67.4	2	0	0		-5.7	5.7		0		0.77	77
1	0	0	1	75	3	1	0	0	0	1	0.51	124.298	0.54	0.84	116.4	58.2	87.3	1	1	1	1	0.68	88.9	2	1	1	-27.5	27.5		30.7		0.16		1.6	0	0	0.8	73.7	2	1	1		-42.7	42.7		0		0.78	76
1	1	1	1	76	3	1	0	0	0	0	0.74	78.046	0.75	1.05	76.9	38.45	57.675	2	0	1	1	0.84	67.4	2	0	0	-9.5	9.5	0	28.95	0	0.21	0	9.725	0	0	0.78	73.2	2	0	0		-3.7	3.7		0	0	0.74	78
1	0	0	1	77	3	1	0	0	0	0	0.78	101.877	0.83	1.13	94.5	47.25	70.875	1	1	1	1	0.76	104.6	1	0	0	10.1	-10.1		57.35		0.37		33.725	0	0	0.89	87.2	2	1	1		-7.3	7.3		0		0.72	111
1	0	0	1	78	3	1	0	0	0	0	0.66	89.33	0.65	0.95	90.9	45.45	68.175	1	1	1	1	0.61	97.8	1	0	0	6.9	-6.9		52.35		0.34		29.625	0	0	0.57	105.5	1	0	0		14.6	-14.6		0		0.54	112
1	0	0	1	79	3	1	0	0	0	0	0.78	107.528	0.79	1.09	99.7	49.85	74.775	1	1	1	1	0.88	87.8	2	1	1	-11.9	11.9		37.95		0.21		13.025	0	0	0.69	116.2	1	0	0		16.5	-16.5		0		0.87	89
1	0	0	1	80	3	1	0	0	0	0	1.22	60.19	1.08	1.38	69.1	34.55	51.825	2	0	1	1	1.18	62.4	2	0	0	-6.7	6.7		27.85		0.2		10.575	0	0	1.08	69.1	2	0	0		0	0		0		1.06	71
1	0	0	1	81	3	1	0	0	0	0	0.52	127.518	0.52	0.82	125.9	62.95	94.425	1	1	1	1	0.67	93.9	1	0	0	-32	32	1	30.95		0.15		-0.525	1	0	0.93	64.4	2	1	1		-61.5	61.5		0		0.68	92
1	1	1	1	82	2	0	0	1	0	0			0.81	1.11	95.938	47.969	71.9535	1	1	1	1	0.85	90.462	1	0	0	-5.476	5.476	0	42.493	0	0.26	0	18.5085	0	0	0.84	91.706	1	0	0		-4.232	4.232		0	0
1	1	1	1	83	2	0	0	1	0	0	0.66	91.353	0.78	1.08	75.3	37.65	56.475	2	0	1	1	0.64	94.7	1	3	2	19.4	-19.4	0	57.05	0	0.44	0	38.225	0	0	0.93	61.3	2	0	0		-14	14		0	0	0.77	76
1	1	1	1	84	2	0	0	1	0	0	0.83	102.1	0.86	1.16	98.001	49.0005	73.5008	1	1	1	1	0.86	97.523	1	0	0	-0.478	0.478	0	48.5225	0	0.3	0	24.0222	0	0	0.96	85.897	2	1	1		-12.104	12.104		0	0	0.92	90
1	1	1	1	85	2	0	0	1	0	0			0.66	0.96	89.3	44.65	66.975	2	0	1	1	0.7	83.5	2	0	0	-5.8	5.8	0	38.85	0	0.26	0	16.525	0	0	0.64	92.8	1	3	2		3.5	-3.5		0	0	0.67	88
1	1	1	1	86	3	1	0	0	0	0	0.79	75.841	0.66	0.96	93.3	46.65	69.975	1	1	1	1	0.76	79.3	2	1	1	-14	14	0	32.65	0	0.2	0	9.325	0	0	0.66	92.981	1	0	0		-0.319	0.319		0	0
1	1	1	1	87	3	1	0	0	0	0	0.63	91.875	1	1.3	53.9	26.95	40.425	3	0	0	1	1.19	44	3	0	0	-9.9	9.9	0	17.05	0	0.11	0	3.575	0	0	1.2	43.6	3	0	0		-10.3	10.3		0	0
1	1	1	1	88	2	0	0	1	0	0	0.54	115.552	0.61	0.91	100.39	50.195	75.2925	1	1	1	1	0.71	84	2	1	1	-16.39	16.39	0	33.805	0	0.2	0	8.7075	0	0	0.62	98.2	1	0	0		-2.19	2.19		0	0	0.69	87
1	1	1	1	89	3	1	0	0	0	1			0.89	1.19	90.852	45.426	68.139	1	1	1	1	0.96	83.251	2	1	1	-7.601	7.601	0	37.825	0	0.23	0	15.112	0	0
1	1	1	1	90	3	1	0	0	0	0			0.63	0.93	92.374	46.187	69.2805	1	1	1	1	0.62	93.9	1	0	0	1.526	-1.526	0	47.713	0	0.31	0	24.6195	0	0	0.58	100.3	1	0	0		7.926	-7.926		0	0	0.63	91.156
1	1	1	1	91	3	1	0	0	0	1			0.64	0.94	93.13	46.565	69.8475	1	1	1	1	0.74	78.764	2	1	1	-14.366	14.366	0	32.199	0	0.2	0	8.9165	0	0	0.8	71.764	2	1	1		-21.366	21.366		0	0	0.8	72
1	0	0	1	92	3	1	0	0	0	0	0.77	75.47	0.74	1.04	79	39.5	59.25	2	0	1	1	1.02	54.6	3	1	1	-24.4	24.4		15.1		0.02		-4.65	1	1	2.2	22.5	4	2	1	-32.1	-56.5	56.5	-36.75	1		1.84	28
1	1	1	1	93	2	0	0	1	0	0	0.74	106.151	0.8	1.1	97	48.5	72.75	1	1	1	1	0.89	85.5	2	1	1	-11.5	11.5	0	37	0	0.21	0	12.75	0	0	0.88	86.6	2	1	1		-10.4	10.4		0	0
1	1	1	1	94	3	1	0	0	0	0	0.75	73.799	0.57	0.87	101.3	50.65	75.975	1	1	1	1	0.91	59	3	2	1	-42.3	42.3	1	8.35	0	-0.04	1	-16.975	1	1	0.71	78.6	2	1	1	19.6	-22.7	22.7	2.625	0	0	0.84	64.752
1	0	0	1	95	3	1	0	0	0	0	0.76	76.377	0.94	1.24	59.8	29.9	44.85	3	0	0	1	0.88	64.5	2	3	2	4.7	-4.7		34.6		0.36		19.65	0	0	0.93	60.3	2	3	2		0.5	-0.5		0		1.07	51
1	0	0	1	96	3	1	0	0	0	0	0.75	79.649	0.77	1.07	77	38.5	57.75	2	0	1	1	0.74	80.6	2	0	0	3.6	-3.6		42.1		0.33		22.85	0	0	0.74	80.6	2	0	0		3.6	-3.6		0		0.7	86
1	1	1	1	97	3	1	0	0	0	1	0.99	75.867	0.99	1.29	75.9	37.95	56.925	2	0	1	1	1.17	62.4	2	0	0	-13.5	13.5	0	24.45	0	0.12	0	5.475	0	0
1	1	1	1	98	3	1	0	0	0	0			0.62	0.92	98.2	49.1	73.65	1	1	1	1	0.7	85.1	2	1	1	-13.1	13.1	0	36	0	0.22	0	11.45	0	0	0.65	92.7	1	0	0		-5.5	5.5		0	0
1	1	1	1	99	3	1	0	0	0	1	0.62	94.62	0.55	0.85	108.3	54.15	81.225	1	1	1	1	0.59	100	1	0	0	-8.3	8.3	0	45.85	0	0.26	0	18.775	0	0	0.58	101.9	1	0	0		-6.4	6.4		0	0	0.57	103.97
1	1	1	1	100	3	1	0	0	0	0	0.76	77.368	0.63	0.93	96.1	48.05	72.075	1	1	1	1	0.8	72.9	2	1	1	-23.2	23.2	0	24.85	0	0.13	0	0.825	0	0	0.8	72.7	2	1	1		-23.4	23.4		0	0	0.69	86
1	1	1	1	101	3	1	0	0	0	0	0.69	86.494	0.76	1.06	77.4	38.7	58.05	2	0	1	1	0.8	72.9	2	0	0	-4.5	4.5	0	34.2	0	0.26	0	14.85	0	0	0.66	90.8	1	3	2		13.4	-13.4		0	0	0.72	82
1	0	0	1	102	3	1	0	0	0	0	1.01	56.296	0.54	0.84	115.95	57.975	86.9625	1	1	1	1	1	57	3	2	1	-58.95	58.95	1	-0.975		-0.16		-29.9625	1	1	1	56.8	3	2	1	-0.2	-59.15	59.15	-30.1625	1		0.69	87
1	1	1	1	103	3	1	0	0	0	0	0.87	84.867	1.14	1.44	62	31	46.5	2	0	1	1	0.69	110.6	1	3	2	48.6	-48.6	0	79.6	0	0.75	0	64.1	0	0	0.82	90.6	1	3	2		28.6	-28.6		0	0
1	0	0	1	104	3	1	0	0	0	1	0.7	117.085	0.9	1.2	87.609	43.8045	65.7067	2	0	1	1	0.95	82	2	0	0	-5.609	5.609		38.1955		0.25		16.2933	0	0	1	77.3	2	0	0		-10.309	10.309		0		1.03	75
1	1	1	1	105	3	1	0	0	0	0	0.75	103.566	0.66	0.96	120	60	90	1	1	1	1	0.7	111.8	1	0	0	-8.2	8.2	0	51.8	0	0.26	0	21.8	0	0	0.57	141.7	1	0	0		21.7	-21.7		0	0	0.58	139
1	0	0	1	106	3	1	0	0	0	0	0.74	106.151	0.87	1.17	88.1	44.05	66.075	2	0	1	1	0.8	96.7	1	3	2	8.6	-8.6		52.65		0.37		30.625	0	0	0.79	98.2	1	3	2		10.1	-10.1		0		0.8	97
1	1	1	1	107	3	1	0	0	0	1			0.55	0.85	112.745	56.3725	84.5588	1	1	1	1	0.47	134.716	1	0	0	21.971	-21.971	0	78.3435	0	0.38	0	50.1573	0	0	0.54	114.772	1	0	0		2.027	-2.027		0	0	0.59	103
1	1	1	1	108	3	1	0	0	0	0			1.34	1.64	53.2	26.6	39.9	3	0	0	1	1.45	48.5	3	0	0	-4.7	4.7	0	21.9	0	0.19	0	8.6	0	0	1.34	53.2	3	0	0		0	0		0	0	1.4	51
1	1	1	1	109	3	1	0	0	0	1	0.56	109.693	0.68	0.98	87.674	43.837	65.7555	2	0	1	1	0.63	95.441	1	3	2	7.767	-7.767	0	51.604	0	0.35	0	29.6855	0	0	0.52	119.099	1	3	2		31.425	-31.425		0	0	0.52	119
1	1	1	1	110	1	0	1	0	0	0			0.65	0.95	90.376	45.188	67.782	1	1	1	1	0.85	66.121	2	1	1	-24.255	24.255	0	20.933	0	0.1	0	-1.661	1	1	0.54	111.61	1	0	0	45.489	21.234	-21.234	43.828	0	0
1	1	1	1	111	3	1	0	0	0	1	0.58	10.933	0.69	0.99	88.3	44.15	66.225	2	0	1	1	0.62	100	1	3	2	11.7	-11.7	0	55.85	0	0.37	0	33.775	0	0	0.56	112	1	3	2		23.7	-23.7		0	0	0.61	102
1	1	1	1	112	1	0	1	0	0	0			0.71	1.01	82.4	41.2	61.8	2	0	1	1	0.78	73.9	2	0	0	-8.5	8.5	0	32.7	0	0.23	0	12.1	0	0	0.73	79.5	2	0	0		-2.9	2.9		0	0	0.68	86
1	1	1	1	113	1	0	1	0	0	0	0.52	121.115	0.51	0.81	123.9	61.95	92.925	1	1	1	1	0.52	120.7	1	0	0	-3.2	3.2	0	58.75	0	0.29	0	27.775	0	0	0.54	115.6	1	0	0		-8.3	8.3		0	0	0.57	108
1	1	1	1	114	1	0	1	0	0	0	0.71	116.053	0.7	1	117.522	58.761	88.1415	1	1	1	1	0.58	146.004	1	0	0	28.482	-28.482	0	87.243	0	0.42	0	57.8625	0	0	0.58	146.004	1	0	0		28.482	-28.482		0	0	0.68	121
1	1	1	1	115	1	0	1	0	0	0	0.71	81.864	0.55	0.85	109.917	54.9585	82.4377	1	1	1	1	0.56	107.336	1	0	0	-2.581	2.581	0	52.3775	0	0.29	0	24.8983	0	0	0.71	81.621	2	1	1		-28.296	28.296		0	0	0.6	99
1	1	1	1	116	3	1	0	0	0	0	1.76	39.433	1.74	2.04	39.8	19.9	29.85	3	0	0	1	1.88	36.4	3	0	0	-3.4	3.4	0	16.5	0	0.16	0	6.55	0	0	1.98	34.3	3	0	0		-5.5	5.5		0	0	2.03	33
1	0	0	1	117	3	1	0	0	0	0	1.06	70.791	1.01	1.31	74.6	37.3	55.95	2	0	1	1	1.02	73.8	2	0	0	-0.8	0.8		36.5		0.29		17.85	0	0	1	75.5	2	0	0		0.9	-0.9		0		1.01	75
1	1	1	1	118	1	0	1	0	0	0	1.06	52.357	1.05	1.35	52.8	26.4	39.6	3	0	0	1	1.32	40.5	3	0	0	-12.3	12.3	0	14.1	0	0.03	0	0.9	0	0	1.22	44.4	3	0	0		-8.4	8.4		0	0	1.12	49
1	1	1	1	119	3	1	0	0	0	1	0.81	93.938	0.93	1.23	79.868	39.934	59.901	2	0	1	1	0.87	86.257	2	0	0	6.389	-6.389	0	46.323	0	0.36	0	26.356	0	0	0.99	74.308	2	0	0		-5.56	5.56		0	0	1.02	71.792
1	1	1	1	120	1	0	1	0	0	0			1.27	1.57	56.396	28.198	42.297	3	0	0	1	1.04	70.81	2	3	2	14.414	-14.414	0	42.612	0	0.53	0	28.513	0	0	1.12	65.006	2	3	2		8.61	-8.61		0	0	1.27	56
1	1	1	1	121	3	1	0	0	0	0	0.57	112.733	0.61	0.91	104.247	52.1235	78.1852	1	1	1	1	0.65	96.483	1	0	0	-7.764	7.764	0	44.3595	0	0.26	0	18.2978	0	0	0.55	116.996	1	0	0		12.749	-12.749		0	0
1	1	1	1	122	1	0	1	0	0	0	0.59	101.363	0.62	0.92	95.724	47.862	71.793	1	1	1	1	0.62	95.441	1	0	0	-0.283	0.283	0	47.579	0	0.3	0	23.648	0	0	0.56	107.336	1	0	0		11.612	-11.612		0	0
1	1	1	1	123	1	0	1	0	0	0	1.04	70.82	1.24	1.54	56.381	28.1905	42.2858	3	0	0	1	1.2	58.555	3	0	0	2.174	-2.174	0	30.3645	0	0.34	0	16.2692	0	0	1.12	63.408	2	3	2		7.027	-7.027		0	0
1	1	1	1	124	1	0	1	0	0	0	0.62	132.781	0.67	0.97	120.999	60.4995	90.7492	1	1	1	1	0.55	151.948	1	0	0	30.949	-30.949	0	91.4485	0	0.42	0	61.1988	0	0	0.61	134.835	1	0	0		13.836	-13.836		0	0
1	1	1	1	125	3	1	0	0	0	0	0.8	109.381	0.81	1.11	102.6	51.3	76.95	1	1	1	1	0.79	105.6	1	0	0	3	-3	0	54.3	0	0.32	0	28.65	0	0	0.63	137.1	1	0	0		34.5	-34.5		0	0	0.68	125
1	1	1	1	126	3	1	0	0	0	1			0.6	0.9	113.117	56.5585	84.8377	1	1	1	1	0.51	136.5	1	0	0	23.383	-23.383	0	79.9415	0	0.39	0	51.6623	0	0	0.56	121.8	1	0	0		8.683	-8.683		0	0	0.57	119
1	1	1	1	127	3	1	0	0	0	0	0.56	111.581	0.57	0.87	109.3	54.65	81.975	1	1	1	1	0.62	99.2	1	0	0	-10.1	10.1	0	44.55	0	0.25	0	17.225	0	0	0.59	105.06	1	0	0		-4.24	4.24		0	0
1	0	0	0	128	2	0	0	1	0	0	12.24	4.263	12.31	12.61	4.2	2.1	3.15	5	0	0	0	14.4	3.5	5	0		-0.7	0.7		1.4		-1.79		0.35			14.1	3.6	5	0	0		-0.6	0.6		0		14.67	3
1	1	1	1	129	1	0	1	0	0	0			0.68	0.98	89.832	44.916	67.374	2	0	1	1	0.78	76.678	2	0	0	-13.154	13.154	0	31.762	0	0.2	0	9.304	0	0
1	0	0	0	130	1	0	1	0	0	0	6.86	5.975	8.45	8.75	4.683	2.3415	3.51225	5	0	0	0	5.99	6.966	5	0		2.283	-2.283		4.6245		2.76		3.45375			5.55	7.607	5	0	0		2.924	-2.924		0		6.66	6
1	1	1	1	131	1	0	1	0	0	0	0.51	121.028	0.5	0.8	128.25	64.125	96.1875	1	1	1	1	0.45	139.834	1	0	0	11.584	-11.584	0	75.709	0	0.35	0	43.6465	0	0	0.47	132.579	1	0	0		4.329	-4.329		0	0	0.52	118
1	1	1	1	132	3	1	0	0	0	1	1.32	56.957	1.6	1.9	45.6	22.8	34.2	3	0	0	1	1.49	49.5	3	0	0	3.9	-3.9	0	26.7	0	0.41	0	15.3	0	0	1.45	50.9	3	0	0		5.3	-5.3		0	0	2.11	33
1	1	1	1	133	3	1	0	0	0	1	0.87	64.37	0.81	1.11	69.7	34.85	52.275	2	0	1	1	0.63	93.2	1	3	2	23.5	-23.5	0	58.35	0	0.48	0	40.925	0	0	0.74	77.4	2	0	0		7.7	-7.7		0	0	0.68	85.053
1	1	1	1	134	1	0	1	0	0	0			0.87	1.17	64.945	32.4725	48.7087	2	0	1	1	0.74	78.281	2	0	0	13.336	-13.336	0	45.8085	0	0.43	0	29.5723	0	0	0.74	78.046	2	0	0		13.101	-13.101		0	0	0.81	70
1	1	1	1	135	1	0	1	0	0	0	0.83	89.604	0.88	1.18	83.755	41.8775	62.8162	2	0	1	1	0.99	73.111	2	0	0	-10.644	10.644	0	31.2335	0	0.19	0	10.2948	0	0	0.97	74.853	2	0	0		-8.902	8.902		0	0
1	1	1	1	136	2	0	0	1	0	0	0.72	87.995	0.6	0.9	108.601	54.3005	81.4507	1	1	1	1	0.56	117.601	1	0	0	9	-9	0	63.3005	0	0.34	0	36.1502	0	0	0.59	110.224	1	0	0		1.623	-1.623		0	0	0.7	91
1	1	1	1	137	3	1	0	0	0	1	0.71	82.617	0.73	1.03	79.8	39.9	59.85	2	0	1	1	0.75	77.3	2	0	0	-2.5	2.5	0	37.4	0	0.28	0	17.45	0	0	0.7	83.7	2	0	0		3.9	-3.9		0	0	0.84	68
1	1	1	1	138	3	1	0	0	0	1			0.89	1.19	86.1	43.05	64.575	2	0	1	1	1.03	72.7	2	0	0	-13.4	13.4	0	29.65	0	0.16	0	8.125	0	0	0.94	80.543	2	0	0		-5.557	5.557		0	0
1	1	1	1	139	3	1	0	0	0	1	0.93	79.425	1.02	1.32	71.394	35.697	53.5455	2	0	1	1	1.13	63.263	2	0	0	-8.131	8.131	0	27.566	0	0.19	0	9.7175	0	0	0.99	73.497	2	0	0		2.103	-2.103		0	0
1	1	1	1	140	3	1	0	0	0	1			0.82	1.12	93.714	46.857	70.2855	1	1	1	1	0.89	85.261	2	1	1	-8.453	8.453	0	38.404	0	0.23	0	14.9755	0	0	0.8	96.133	1	0	0		2.419	-2.419		0	0
1	1	1	1	141	1	0	1	0	0	0			0.57	0.87	105.796	52.898	79.347	1	1	1	1	0.59	101.363	1	0	0	-4.433	4.433	0	48.465	0	0.28	0	22.016	0	0	0.56	107.655	1	0	0		1.859	-1.859		0	0
1	1	1	1	142	3	1	0	0	0	1	0.68	88.561	0.65	0.95	93.3	46.65	69.975	1	1	1	1	0.57	108.2	1	0	0	14.9	-14.9	0	61.55	0	0.38	0	38.225	0	0	0.59	104	1	0	0		10.7	-10.7		0	0	0.73	81
1	1	1	1	143	3	1	0	0	0	0	0.58	100.283	0.66	0.96	86.2	43.1	64.65	2	0	1	1	0.54	108.6	1	3	2	22.4	-22.4	0	65.5	0	0.42	0	43.95	0	0
1	1	1	1	144	2	0	0	1	0	0	0.87	85.779	0.92	1.22	80.4	40.2	60.3	2	0	1	1	1.19	59.6	3	1	1	-20.8	20.8	0	19.4	0	0.03	0	-0.7	1	1	1.08	66.7	2	0	0	7.1	-13.7	13.7	6.4	0	0	1.15	61.995
1	1	1	1	145	3	1	0	0	0	0	0.66	91.047	0.49	0.79	128.391	64.1955	96.2933	1	1	1	1	0.59	103.282	1	0	0	-25.109	25.109	0	39.0865	0	0.2	0	6.98875	0	0	0.59	103.282	1	0	0		-25.109	25.109		0	0	0.61	99
1	1	1	1	146	3	1	0	0	0	1	0.66	89.603	0.62	0.92	96	48	72	1	1	1	1	0.49	126	1	0	0	30	-30	0	78	0	0.43	0	54	0	0	0.62	96	1	0	0		0	0		0	0	0.71	82
1	1	1	1	147	3	1	0	0	0	1	0.46	140.96	0.48	0.78	138.038	69.019	103.529	1	1	1	1	0.6	106.254	1	0	0	-31.784	31.784	1	37.235	0	0.18	0	2.7255	0	0	0.38	179.986	1	0	0		41.948	-41.948		0	0
1	1	1	1	148	1	0	1	0	0	0			0.71	1.01	82.11	41.055	61.5825	2	0	1	1	0.62	95.724	1	3	2	13.614	-13.614	0	54.669	0	0.39	0	34.1415	0	0	0.62	95.724	1	3	2		13.614	-13.614		0	0	0.63	94
1	1	1	1	149	1	0	1	0	0	0			0.66	0.96	88.798	44.399	66.5985	2	0	1	1	0.7	82.7	2	0	0	-6.098	6.098	0	38.301	0	0.26	0	16.1015	0	0	0.78	72.805	2	0	0		-15.993	15.993		0	0
1	1	1	1	150	2	0	0	1	0	0			1.03	1.33	53.448	26.724	40.086	3	0	0	1	1.09	50.068	3	0	0	-3.38	3.38	0	23.344	0	0.24	0	9.982	0	0	1.04	52.697	3	0	0		-0.751	0.751		0	0	1.08	50
1	1	1	1	151	3	1	0	0	0	1	1.08	50.451	1	1.3	55.1	27.55	41.325	3	0	0	1	0.96	57.8	3	0	0	2.7	-2.7	0	30.25	0	0.34	0	16.475	0	0	0.87	64.6	2	3	2		9.5	-9.5		0	0	0.93	60
1	1	1	1	152	3	1	0	0	0	1	0.61	104.684	0.66	0.96	95.2	47.6	71.4	1	1	1	1	0.61	104.2	1	0	0	9	-9	0	56.6	0	0.35	0	32.8	0	0	0.81	75.2	2	1	1		-20	20		0	0	0.71	87
1	1	1	1	153	3	1	0	0	0	0			0.74	1.04	106.2	53.1	79.65	1	1	1	1	0.8	96.7	1	0	0	-9.5	9.5	0	43.6	0	0.24	0	17.05	0	0	0.77	101.1	1	0	0		-5.1	5.1		0	0	0.76	103
1	1	1	1	154	3	1	0	0	0	1	0.85	92.579	0.9	1.2	86.67	43.335	65.0025	2	0	1	1	0.83	95.2	1	3	2	8.53	-8.53	0	51.865	0	0.37	0	30.1975	0	0	0.79	100.7	1	3	2		14.03	-14.03		0	0	0.81	98
1	1	1	1	155	2	0	0	1	0	0			1.33	1.63	54.663	27.3315	40.9972	3	0	0	1	1.21	60.965	2	3	2	6.302	-6.302	0	33.6335	0	0.42	0	19.9678	0	0	1.08	69.281	2	3	2		14.618	-14.618		0	0
1	1	1	1	156	3	1	0	0	0	0	0.87	66.416	0.91	1.21	62.847	31.4235	47.1352	2	0	1	1	0.92	62.06	2	0	0	-0.787	0.787	0	30.6365	0	0.29	0	14.9248	0	0	0.96	59.085	3	1	1		-3.762	3.762		0	0	0.83	70
1	0	0	1	157	3	1	0	0	0	0	0.58	104.011	0.62	0.92	96.3	48.15	72.225	1	1	1	1	0.43	146.462	1	0	0	50.162	-50.162		98.312		0.49		74.237	0	0	0.45	139	1	0	0		42.7	-42.7		0		0.47	132
1	1	1	1	158	1	0	1	0	0	1	1.22	59.803	1.02	1.32	73.529	36.7645	55.1467	2	0	1	1	1.3	55.402	3	1	1	-18.127	18.127	0	18.6375	0	0.02	0	0.25525	0	0
1	1	1	1	159	3	1	0	0	0	0	0.66	90.164	0.55	0.85	111.278	55.639	83.4585	1	1	1	1	0.64	93.13	1	0	0	-18.148	18.148	0	37.491	0	0.21	0	9.6715	0	0	0.63	94.838	1	0	0		-16.44	16.44		0	0
1	1	1	1	160	3	1	0	0	0	0	1.14	47.688	1.09	1.39	50.068	25.034	37.551	3	0	0	1	1.21	44.383	3	0	0	-5.685	5.685	0	19.349	0	0.18	0	6.832	0	0	1.1	49.543	3	0	0		-0.525	0.525		0	0	1.15	47
1	1	1	1	161	3	1	0	0	0	1	1.11	68.526	1.13	1.43	67.128	33.564	50.346	2	0	1	1	0.93	83.746	2	0	0	16.618	-16.618	0	50.182	0	0.5	0	33.4	0	0	1.26	58.989	3	1	1		-8.139	8.139		0	0	1.26	59
1	1	1	1	162	2	1	0	1	0	0			0.91	1.21	85.275	42.6375	63.9563	2	0	1	1	0.91	84.984	2	0	0	-0.291	0.291	0	42.3465	0	0.3	0	21.0277	0	0	0.81	97.203	1	3	2		11.928	-11.928		0	0
1	1	1	1	163	2	0	0	1	0	1	0.5	126.723	0.54	0.84	116	58	87	1	1	1	1	0.63	96.7	1	0	0	-19.3	19.3	0	38.7	0	0.21	0	9.7	0	0	0.59	104.327	1	0	0		-11.673	11.673		0	0
1	1	1	1	164	2	1	0	1	0	0	0.66	124.854	0.77	1.07	104.507	52.2535	78.3803	1	1	1	1	0.69	118.185	1	0	0	13.678	-13.678	0	65.9315	0	0.38	0	39.8047	0	0	0.73	110.744	1	0	0		6.237	-6.237		0	0	0.86	92
1	1	1	1	165	2	0	0	1	0	0	0.9	63.444	0.81	1.11	71.646	35.823	53.7345	2	0	1	1	0.86	66.645	2	0	0	-5.001	5.001	0	30.822	0	0.25	0	12.9105	0	0	0.88	64.9	2	0	0		-6.746	6.746		0	0	1	56
1	1	1	1	166	2	0	0	1	0	1	0.82	99.45	0.86	1.16	93.8	46.9	70.35	1	1	1	1	0.89	90.1	1	0	0	-3.7	3.7	0	43.2	0	0.27	0	19.75	0	0	0.8	101.513	1	0	0		7.713	-7.713		0	0	0.8	102
1	1	1	1	167	3	1	0	0	0	0	0.93	86.719	0.65	0.95	131.1	65.55	98.325	1	1	1	1	0.74	112.4	1	0	0	-18.7	18.7	0	46.85	0	0.21	0	14.075	0	0	0.91	88.6	2	1	1		-42.5	42.5		0	1	1.2	64
1	0	0	1	168	3	1	0	0	0	0			0.77	1.07	104.132	52.066	78.099	1	1	1	1	0.83	95.495	1	0	0	-8.637	8.637		43.429		0.24		17.396	0	0	0.91	85.874	2	1	1		-18.258	18.258		0		1	77
1	0	0	1	169	3	1	0	0	0	0	0.59	102.296	0.49	0.79	126.8	63.4	95.1	1	1	1	1	0.67	88.3	2	1	1	-38.5	38.5	1	24.9		0.12		-6.8	1	1	0.76	76.1	2	1	1	-12.2	-50.7	50.7	-19	1		0.71	82
1	1	1	1	170	3	1	0	0	0	0	0.54	122.084	0.47	0.77	143.3	71.65	107.475	1	1	1	1	0.47	142.66	1	0	0	-0.64	0.64	0	71.01	0	0.3	0	35.185	0	0	0.52	126.95	1	0	0		-16.35	16.35		0	0	0.5	133
1	1	1	1	171	3	1	0	0	0	0	0.5	126.723	0.53	0.83	118.071	59.0355	88.5532	1	1	1	1	0.59	104.327	1	0	0	-13.744	13.744	0	45.2915	0	0.24	0	15.7738	0	0	0.61	100.39	1	0	0		-17.681	17.681		0	0	0.61	100
1	0	0	1	172	3	1	0	0	0	0	0.83	97.675	1.03	1.33	75.8	37.9	56.85	2	0	1	1	1.12	68.9	2	0	0	-6.9	6.9		31		0.21		12.05	0	0	1.25	60.6	2	0	0		-15.2	15.2		0		1.41	53
1	1	1	1	173	3	1	0	0	0	0			0.91	1.21	85	42.5	63.75	2	0	1	1	1.02	74.5	2	0	0	-10.5	10.5	0	32	0	0.19	0	10.75	0	0	1.02	80.9	2	0	0		-4.1	4.1		0	0
1	1	1	1	174	1	0	1	0	0	0			0.61	0.91	99.384	49.692	74.538	1	1	1	1	0.56	109.693	1	0	0	10.309	-10.309	0	60.001	0	0.35	0	35.155	0	0	0.61	99.384	1	0	0		0	0		0	0	0.68	87
1	1	1	1	175	2	0	0	1	0	0	0.73	81.321	0.72	1.02	82.349	41.1745	61.7618	2	0	1	1	0.79	73.987	2	0	0	-8.362	8.362	0	32.8125	0	0.23	0	12.2252	0	0	0.73	81.049	2	0	0		-1.3	1.3		0	0
1	1	1	1	176	2	0	0	1	0	0	0.89	62.887	0.6	0.9	98.833	49.4165	74.1248	1	1	1	1	0.61	96.965	1	0	0	-1.868	1.868	0	47.5485	0	0.29	0	22.8402	0	0	0.59	100.479	1	0	0		1.646	-1.646		0	0
1	1	1	1	177	3	1	0	0	0	0	0.62	92.618	0.63	0.93	90.694	45.347	68.0205	1	1	1	1	0.62	92.385	1	0	0	1.691	-1.691	0	47.038	0	0.31	0	24.3645	0	0	0.69	81.656	2	1	1		-9.038	9.038		0	0	0.65	87.482
1	1	1	1	178	3	1	0	0	0	0	0.92	70.743	0.61	0.91	113.7	56.85	85.275	1	1	1	1	0.63	108.8	1	0	0	-4.9	4.9	0	51.95	0	0.28	0	23.525	0	0	0.58	119.726	1	0	0		6.026	-6.026		0	0	0.51	139
1	1	1	1	179	1	0	1	0	0	0	0.67	96.997	0.58	0.88	114	57	85.5	1	1	1	1	0.59	111.779	1	0	0	-2.221	2.221	0	54.779	0	0.29	0	26.279	0	0	0.75	84.743	2	1	1		-29.257	29.257		0	0	0.64	102
1	1	1	1	180	1	0	1	0	0	0	0.65	92.665	0.57	0.87	107.5	53.75	80.625	1	1	1	1	0.68	87.674	2	1	1	-19.826	19.826	0	33.924	0	0.19	0	7.049	0	0	0.81	71.646	2	1	1		-35.854	35.854		0	1
1	1	1	1	181	1	0	1	0	0	0	0.91	84.147	0.7	1	113.5	56.75	85.125	1	1	1	1	0.8	97.323	1	0	0	-16.177	16.177	0	40.573	0	0.2	0	12.198	0	0	0.78	99.894	1	0	0		-13.606	13.606		0	0	0.85	91
1	0	0	0	182	1	0	1	0	0	0			6.95	7.25	5.92	2.96	4.44	5	0	0	0	7.43	5.482	5	0		-0.438	0.438		2.522		-0.18		1.042			6.48	6.42	5	0	0		0.5	-0.5		0		9.26	4
1	1	1	1	183	1	0	1	0	0	0	0.89	84.263	0.89	1.19	84.263	42.1315	63.1973	2	0	1	1	0.96	77.213	2	0	0	-7.05	7.05	0	35.0815	0	0.23	0	14.0157	0	0	0.9	82.948	2	0	0		-1.315	1.315		0	0	0.94	78.888
1	1	1	1	184	1	0	1	0	0	0	0.73	107.831	0.74	1.04	105.822	52.911	79.3665	1	1	1	1	0.73	107.497	1	0	0	1.675	-1.675	0	54.586	0	0.31	0	28.1305	0	0	0.72	109.222	1	0	0		3.4	-3.4		0	0
1	1	1	1	185	1	0	1	0	0	0	0.77	103.765	0.72	1.02	112.124	56.062	84.093	1	1	1	1	0.77	103.406	1	0	0	-8.718	8.718	0	47.344	0	0.25	0	19.313	0	0	0.79	100.391	1	0	0		-11.733	11.733		0	0	0.83	95
1	1	1	1	186	1	0	1	0	0	0	0.59	103.282	0.58	0.88	105.339	52.6695	79.0042	1	1	1	1	0.61	99.062	1	0	0	-6.277	6.277	0	46.3925	0	0.27	0	20.0577	0	0	0.49	127.553	1	0	0		22.214	-22.214		0	0	0.69	86
1	1	1	1	187	1	0	1	0	0	0	0.58	104.011	0.66	0.96	89.603	44.8015	67.2022	2	0	1	1	0.84	67.835	2	0	0	-21.768	21.768	0	23.0335	0	0.12	0	0.63275	0	0	0.67	88.061	2	0	0		-1.542	1.542		0	0	0.98	57
1	1	1	1	188	1	0	1	0	0	0	0.58	104.998	0.53	0.83	116.5	58.25	87.375	1	1	1	1	0.59	102.947	1	0	0	-13.553	13.553	0	44.697	0	0.24	0	15.572	0	0	0.62	96.91	1	0	0		-19.59	19.59		0	0	0.63	95
1	1	0	0	189	3	1	0	0	0	0	0.7	118.894	0.82	1.12	98.7	49.35	74.025	1	1	1	1	0.89	89.762	2	1		-8.938	8.938	0	40.412		0.23		15.737			0.81	100.069	1	0	0		1.369	-1.369		0	0	0.94	84
1	1	1	1	190	1	0	1	0	0	0			0.61	0.91	96.687	48.3435	72.5152	1	1	1	1	0.7	82.255	2	1	1	-14.432	14.432	0	33.9115	0	0.21	0	9.73975	0	0	0.58	102.19	1	0	0		5.503	-5.503		0	0	0.66	88.034
1	1	1	1	191	1	0	1	0	0	0	0.99	75.867	1.03	1.33	72.477	36.2385	54.3578	2	0	1	1	1.18	61.953	2	0	0	-10.524	10.524	0	25.7145	0	0.15	0	7.59525	0	0	1.08	68.619	2	0	0		-3.858	3.858		0	0	1.1	67
1	1	1	1	192	1	0	1	0	0	0	0.95	78.84	0.91	1.21	82.852	41.426	62.139	2	0	1	1	1	74.309	2	0	0	-8.543	8.543	0	32.883	0	0.21	0	12.17	0	0	0.91	82.607	2	0	0		-0.245	0.245		0	0	0.92	82
1	1	1	1	193	1	0	1	0	0	0	0.91	81.003	0.99	1.29	73.497	36.7485	55.1227	2	0	1	1	0.87	85.089	2	0	0	11.592	-11.592	0	48.3405	0	0.42	0	29.9663	0	0	0.83	89.839	2	0	0		16.342	-16.342		0	0
1	1	1	1	194	1	0	1	0	0	0	1.09	68.548	0.96	1.26	79.367	39.6835	59.5252	2	0	1	1	0.97	78.424	2	0	0	-0.943	0.943	0	38.7405	0	0.29	0	18.8988	0	0	1.1	67.609	2	0	0		-11.758	11.758		0	0	1.04	72
1	1	1	1	195	1	0	1	0	0	0	0.86	63.33	0.73	1.03	76.515	38.2575	57.3863	2	0	1	1	0.92	58.588	3	1	1	-17.927	17.927	0	20.3305	0	0.11	0	1.20175	0	0	0.8	68.671	2	0	0		-7.844	7.844		0	0
1	1	1	1	196	3	1	0	0	0	0	0.58	108.747	0.56	0.86	112.812	56.406	84.609	1	1	1	1	0.51	125.67	1	0	0	12.858	-12.858	0	69.264	0	0.35	0	41.061	0	0	0.53	120.213	1	0	0		7.401	-7.401		0	0	0.55	115
1	1	1	1	197	1	0	1	0	0	0	0.73	106.847	0.79	1.09	97.539	48.7695	73.1543	1	1	1	1	0.76	101.693	1	0	0	4.154	-4.154	0	52.9235	0	0.33	0	28.5387	0	0	0.76	101.693	1	0	0		4.154	-4.154		0	0	0.76	102
1	1	1	1	198	1	0	1	0	0	0	0.69	116.569	0.84	1.14	92.886	46.443	69.6645	1	1	1	1	0.8	98.277	1	0	0	5.391	-5.391	0	51.834	0	0.34	0	28.6125	0	0	0.81	96.559	1	0	0		3.673	-3.673		0	0	0.86	90
1	1	1	1	199	1	0	1	0	0	0			0.7	1	118.894	59.447	89.1705	1	1	1	1	0.74	111.508	1	0	0	-7.386	7.386	0	52.061	0	0.26	0	22.3375	0	0	0.7	118.426	1	0	0		-0.468	0.468		0	0
1	1	1	1	200	3	1	0	0	0	0	0.59	101.668	0.65	0.95	90.9	45.45	68.175	1	1	1	1	0.6	99.715	1	0	0	8.815	-8.815	0	54.265	0	0.35	0	31.54	0	0	0.62	96.013	1	0	0		5.113	-5.113		0	0	0.7	83
1	1	1	1	201	2	0	0	1	0	0	0.81	70.315	0.87	1.17	64.8	32.4	48.6	2	0	1	1	0.83	68.364	2	0	0	3.564	-3.564	0	35.964	0	0.34	0	19.764	0	0	0.83	68.162	2	0	0		3.362	-3.362		0	0	0.84	67
1	1	1	1	202	2	0	0	1	0	0	1.6	32.349	1.23	1.53	43.82	21.91	32.865	3	0	0	1	1.64	31.343	3	0	0	-12.477	12.477	0	9.433	0	-0.11	1	-1.522	1	0	1.7	30.07	3	0	0		-13.75	13.75		0	0	2.14	23
1	1	1	1	203	2	0	0	1	0	0			0.92	1.22	87.084	43.542	65.313	2	0	1	1	1.01	78.192	2	0	0	-8.892	8.892	0	34.65	0	0.21	0	12.879	0	0	0.97	81.596	2	0	0		-5.488	5.488		0	0
1	1	1	1	204	1	0	1	0	0	0	0.9	61.9	0.85	1.15	66.121	33.0605	49.5907	2	0	1	1	0.92	60.176	2	0	0	-5.945	5.945	0	27.1155	0	0.23	0	10.5853	0	0	0.84	66.837	2	0	0		0.716	-0.716		0	0	0.9	61.722
1	1	1	1	205	1	0	1	0	0	0	0.62	97.859	0.69	0.99	86.494	43.247	64.8705	2	0	1	1	0.65	92.665	1	3	2	6.171	-6.171	0	49.418	0	0.34	0	27.7945	0	0	0.8	72.681	2	0	0		-13.813	13.813		0	0
1	1	1	1	206	1	0	1	0	0	0			0.54	0.84	125.038	62.519	93.7785	1	1	1	1	0.49	139.874	1	0	0	14.836	-14.836	0	77.355	0	0.35	0	46.0955	0	0	0.56	119.899	1	0	0		-5.139	5.139		0	0	0.55	122
1	1	1	1	207	1	0	1	0	0	1			0.57	0.87	110.952	55.476	83.214	1	1	1	1	0.63	98.85	1	0	0	-12.102	12.102	0	43.374	0	0.24	0	15.636	0	0	0.64	96.702	1	0	0		-14.25	14.25		0	0	0.68	90
1	1	1	1	208	1	0	1	0	0	1	1	56.946	0.85	1.15	68.694	34.347	51.5205	2	0	1	1	1.04	54.238	3	1	1	-14.456	14.456	0	19.891	0	0.11	0	2.7175	0	0	0.83	70.363	2	0	0		1.669	-1.669		0	0
1	1	1	1	209	1	0	1	0	0	0	0.65	90.112	0.6	0.9	98.833	49.4165	74.1248	1	1	1	1	0.59	100.768	1	0	0	1.935	-1.935	0	51.3515	0	0.31	0	26.6432	0	0	0.6	98.548	1	0	0		-0.285	0.285		0	0	0.61	96.687
1	0	0	0	210	1	0	1	0	0	0	12.54	4.104	9.4	9.7	5.723	2.8615	4.29225	5	0	0	0	9.95	5.342	5	0		-0.381	0.381		2.4805		-0.25		1.04975			10.89	4.813	5	0	0		-0.91	0.91		0
1	1	1	1	211	1	0	1	0	0	0			0.59	0.89	105.06	52.53	78.795	1	1	1	1	0.65	93.95	1	0	0	-11.11	11.11	0	41.42	0	0.24	0	15.155	0	0	0.65	93.95	1	0	0		-11.11	11.11		0	0	0.66	92
1	1	1	1	212	2	0	0	1	0	0	0.92	60.006	1.32	1.62	39.6	19.8	29.7	3	0	0	1	1	54.348	3	0	0	14.748	-14.748	0	34.548	0	0.62	0	24.648	0	0	1.15	46.253	3	0	0		6.653	-6.653		0	0	1.2	43.915
1	1	1	1	213	1	0	1	0	0	0	0.78	99.894	0.86	1.16	89.294	44.647	66.9705	2	0	1	1	1.08	68.619	2	0	0	-20.675	20.675	0	23.972	0	0.08	0	1.6485	0	0	0.97	77.435	2	0	0		-11.859	11.859		0	0	0.97	78
1	1	1	1	214	1	0	1	0	0	0	0.72	83.791	0.67	0.97	91.1	45.55	68.325	1	1	1	1	0.64	95.99	1	0	0	4.89	-4.89	0	50.44	0	0.33	0	27.665	0	0	0.67	91.048	1	0	0		-0.052	0.052		0	0
1	1	1	1	215	3	1	0	0	0	1	1.12	67.105	1.1	1.4	68.5	34.25	51.375	2	0	1	1	1.24	59.465	3	1	1	-9.035	9.035	0	25.215	0	0.16	0	8.09	0	0	1.25	58.917	3	1	1		-9.583	9.583		0	0	1.22	61
1	1	1	1	216	1	0	1	0	0	0	0.56	104.972	0.59	0.89	98.6	49.3	73.95	1	1	1	1	0.62	93.095	1	0	0	-5.505	5.505	0	43.795	0	0.27	0	19.145	0	0	0.61	94.858	1	0	0		-3.742	3.742		0	0	0.76	73.602
1	1	1	1	217	1	0	1	0	0	0	0.69	83.632	0.73	1.03	78.4	39.2	58.8	2	0	1	1	0.99	55.1	3	1	1	-23.3	23.3	0	15.9	0	0.04	0	-3.7	1	1	0.79	71.339	2	0	0	16.239	-7.061	7.061	12.539	0	0	0.82	68.335
1	1	1	1	218	1	0	1	0	0	0	0.58	106.775	0.63	0.93	96.7	48.35	72.525	1	1	1	1	0.72	82.908	2	1	1	-13.792	13.792	0	34.558	0	0.21	0	10.383	0	0	0.68	88.561	2	1	1		-8.139	8.139		0	0	0.69	87
1	1	1	1	219	2	0	0	1	0	0	0.6	103.791	0.6	0.9	103.79	51.895	77.8425	1	1	1	1	0.56	111.983	1	0	0	8.193	-8.193	0	60.088	0	0.34	0	34.1405	0	0	0.62	99.215	1	0	0		-4.575	4.575		0	0
1	1	1	1	220	1	0	1	0	0	0	0.62	97.22	0.69	0.99	85.9	42.95	64.425	2	0	1	1	0.76	76.863	2	0	0	-9.037	9.037	0	33.913	0	0.23	0	12.438	0	0	0.6	100.647	1	3	2		14.747	-14.747		0	0	0.71	83
1	1	1	1	221	1	0	1	0	0	1	0.71	112.788	0.66	0.96	122.7	61.35	92.025	1	1	1	1	0.78	101.2	1	0	0	-21.5	21.5	0	39.85	0	0.18	0	9.175	0	0	0.82	95.201	1	0	0		-27.499	27.499		0	0	0.71	112
1	1	0	0	222	3	1	0	0	0	1	0.92	90.221	0.98	1.28	83.9	41.95	62.925	2	0	1	1	1.02	80.1	2	0		-3.8	3.8	0	38.15		0.26		17.175
1	1	1	1	223	2	0	0	1	0	0	0.6	10.969	0.65	0.95	91.767	45.8835	68.8252	1	1	1	1	0.79	73.27	2	1	1	-18.497	18.497	0	27.3865	0	0.16	0	4.44475	0	0	0.66	90.164	1	0	0		-1.603	1.603		0	0	0.61	99
1	1	1	1	224	3	1	0	0	0	1	0.97	55.686	1.28	1.58	40.436	20.218	30.327	3	0	0	1	1.08	49.194	3	0	0	8.758	-8.758	0	28.976	0	0.5	0	18.867	0	0	0.81	68.384	2	3	2		27.948	-27.948		0	0
1	1	1	1	225	1	0	1	0	0	0	0.71	119.439	0.73	1.03	115.167	57.5835	86.3752	1	1	1	1	0.84	97.945	1	0	0	-17.222	17.222	0	40.3615	0	0.19	0	11.5697	0	0	0.84	97.945	1	0	0		-17.222	17.222		0	0	0.8	103
1	1	1	1	226	1	0	1	0	0	0	0.85	90.462	0.99	1.29	75.867	37.9335	56.9002	2	0	1	1	0.93	81.291	2	0	0	5.424	-5.424	0	43.3575	0	0.36	0	24.3907	0	0	0.91	83.356	2	0	0		7.489	-7.489		0	0	0.89	86
1	1	1	1	227	3	1	0	0	0	1	0.81	72.623	0.74	1.04	80.3	40.15	60.225	2	0	1	1	0.81	72.4	2	0	0	-7.9	7.9	0	32.25	0	0.23	0	12.175	0	0	0.86	67.538	2	0	0		-12.762	12.762		0	0	0.88	66
1	1	1	1	228	1	0	1	0	0	0	0.77	108.765	0.73	1.03	115.7	57.85	86.775	1	1	1	1	0.88	92.8	1	0	0	-22.9	22.9	0	34.95	0	0.15	0	6.025	0	0	0.76	109.937	1	0	0		-5.763	5.763		0	0	0.82	101
1	1	1	1	229	1	0	1	0	0	0	0.62	101.481	0.7	1	88.2	44.1	66.15	2	0	1	1	0.67	92.4	1	3	2	4.2	-4.2	0	48.3	0	0.33	0	26.25	0	0	0.62	101.082	1	3	2		12.882	-12.882		0	0	0.67	92
1	1	1	1	230	1	0	1	0	0	0	1.04	53.017	0.77	1.07	75.001	37.5005	56.2508	2	0	1	1	0.79	72.814	2	0	0	-2.187	2.187	0	35.3135	0	0.28	0	16.5632	0	0	0.74	78.281	2	0	0		3.28	-3.28		0	0	0.92	61
1	1	1	1	231	1	0	1	0	0	0	0.66	90.164	0.64	0.94	93.013	46.5065	69.7597	1	1	1	1	0.62	96.605	1	0	0	3.592	-3.592	0	50.0985	0	0.32	0	26.8453	0	0	0.73	80.01	2	1	1		-13.003	13.003		0	0
1	1	1	1	232	1	0	1	0	0	1			0.87	1.17	95.326	47.663	71.4945	1	1	1	1	1.09	73.49	2	1	1	-21.836	21.836	0	25.827	0	0.08	0	1.9955	0	0	0.97	83.695	2	1	1		-11.631	11.631		0	0	0.92	89
1	1	1	1	233	1	0	1	0	0	0			0.56	0.86	109.693	54.8465	82.2698	1	1	1	1	0.68	87.674	2	1	1	-22.019	22.019	0	32.8275	0	0.18	0	5.40425	0	0	0.61	99.384	1	0	0		-10.309	10.309		0	0
1	1	1	1	234	1	0	1	0	0	0	0.82	70.41	0.73	1.03	80.52	40.26	60.39	2	0	1	1	0.65	92.061	1	3	2	11.541	-11.541	0	51.801	0	0.38	0	31.671	0	0	0.62	96.91	1	3	2		16.39	-16.39		0	0	0.54	114
1	1	1	1	235	1	0	1	0	0	0	1.14	64.672	1.14	1.44	64.469	32.2345	48.3517	2	0	1	1	1	74.992	2	0	0	10.523	-10.523	0	42.7575	0	0.44	0	26.6403	0	0	1	74.992	2	0	0		10.523	-10.523		0	0	1.25	58
1	1	1	1	236	1	0	1	0	0	0	0.61	101.83	0.53	0.83	119.766	59.883	89.8245	1	1	1	1	0.53	119.329	1	0	0	-0.437	0.437	0	59.446	0	0.3	0	29.5045	0	0	0.47	137.075	1	0	0		17.309	-17.309		0	0
1	1	1	1	237	1	0	1	0	0	0			0.66	0.96	91.665	45.8325	68.7488	1	1	1	1	0.79	74.236	2	1	1	-17.429	17.429	0	28.4035	0	0.17	0	5.48725	0	0	0.79	74.236	2	1	1		-17.429	17.429		0	0
1	1	1	1	238	1	0	1	0	0	0	0.74	106.826	0.78	1.08	100.5	50.25	75.375	1	1	1	1	0.75	104.9	1	0	0	4.4	-4.4	0	54.65	0	0.33	0	29.525	0	0	0.86	89.531	2	1	1		-10.969	10.969		0	0	0.84	92
1	1	1	1	239	1	0	1	0	0	0	0.96	83.958	1.08	1.38	73.3	36.65	54.975	2	0	1	1	1.06	74.9	2	0	0	1.6	-1.6	0	38.25	0	0.32	0	19.925	0	0	0.95	84.616	2	0	0		11.316	-11.316		0	0	0.91	89
1	1	1	1	240	1	0	1	0	0	0	1.67	40.417	1.45	1.75	47.574	23.787	35.6805	3	0	0	1	2.14	30.359	3	0	0	-17.215	17.215	0	6.572	0	-0.39	1	-5.3215	1	0	2.06	31.637	3	0	0		-15.937	15.937		0	0	2.32	27.582
1	1	1	1	241	1	0	1	0	0	0	0.72	110.617	0.68	0.98	117.776	58.888	88.332	1	1	1	1	0.66	121.904	1	0	0	4.128	-4.128	0	63.016	0	0.32	0	33.572	0	0	0.59	138.742	1	0	0		20.966	-20.966		0	0	0.72	110
1	1	1	1	242	3	1	0	0	0	1	1.02	71.008	1	1.3	72.7	36.35	54.525	2	0	1	1	1.08	66.3	2	0	0	-6.4	6.4	0	29.95	0	0.22	0	11.775	0	0	0.97	75.049	2	0	0		2.349	-2.349		0	0	1.03	70.027
1	1	1	1	243	1	0	1	0	0	1	0.75	112.119	0.69	0.99	122.9	61.45	92.175	1	1	1	1	0.79	105.1	1	0	0	-17.8	17.8	0	43.65	0	0.2	0	12.925	0	0	0.78	106.69	1	0	0		-16.21	16.21		0	0	0.82	100
1	1	1	1	244	1	0	1	0	0	1	0.83	95.495	0.87	1.17	90.1	45.05	67.575	1	1	1	1	0.78	102.2	1	0	0	12.1	-12.1	0	57.15	0	0.39	0	34.625	0	0	0.78	102.232	1	0	0		12.132	-12.132		0	0	0.88	89
1	1	1	1	245	1	0	1	0	0	0	0.94	59.578	0.76	1.06	76.14	38.07	57.105	2	0	1	1	0.84	67.835	2	0	0	-8.305	8.305	0	29.765	0	0.22	0	10.73	0	0	0.95	58.675	3	1	1		-17.465	17.465		0	0	0.75	77
1	1	1	1	246	1	0	1	0	0	1	0.78	71.999	0.72	1.02	78.966	39.483	59.2245	2	0	1	1	0.82	67.779	2	0	0	-11.187	11.187	0	28.296	0	0.2	0	8.5545	0	0	0.85	65.026	2	0	0		-13.94	13.94		0	0	0.79	70.758
1	1	1	1	247	1	0	1	0	0	0	0.59	102.296	0.65	0.95	91.478	45.739	68.6085	1	1	1	1	0.73	79.763	2	1	1	-11.715	11.715	0	34.024	0	0.22	0	11.1545	0	0	0.7	83.72	2	1	1		-7.758	7.758		0	0	0.71	82
1	1	1	1	248	1	0	1	0	0	1			0.7	1	84.79	42.395	63.5925	2	0	1	1	0.78	74.593	2	0	0	-10.197	10.197	0	32.198	0	0.22	0	11.0005	0	0	0.78	74.593	2	0	0		-10.197	10.197		0	0
1	1	1	1	249	3	1	0	0	0	0	0.8	72.445	1.48	1.78	35.506	17.753	26.6295	3	0	0	1	0.99	56.471	3	0	0	20.965	-20.965	0	38.718	0	0.79	0	29.8415	0	0
1	1	1	1	250	1	0	1	0	0	0			0.99	1.29	53.97	26.985	40.4775	3	0	0	1	1.23	42.011	3	0	0	-11.959	11.959	0	15.026	0	0.06	0	1.5335	0	0
1	1	1	1	251	1	0	1	0	0	0	0.63	94.838	0.65	0.95	91.195	45.5975	68.3962	1	1	1	1	0.67	88.061	2	1	1	-3.134	3.134	0	42.4635	0	0.28	0	19.6648	0	0	0.63	94.3544	1	0	0		3.1594	-3.1594		0	0	0.73	80
1	1	1	1	252	2	0	0	1	0	0	0.68	87.39	0.67	0.97	88.897	44.4485	66.6728	2	0	1	1	0.81	71.186	2	0	0	-17.711	17.711	0	26.7375	0	0.16	0	4.51325	0	0	0.83	69.21	2	0	0		-19.687	19.687		0	0	0.76	77
1	1	1	1	253	2	0	0	1	0	0	0.97	81.924	0.95	1.25	82.617	41.3085	61.9627	2	0	1	1	1.12	68.323	2	0	0	-14.294	14.294	0	27.0145	0	0.13	0	6.36025	0	0	1.04	74.423	2	0	0		-8.194	8.194		0	0	0.95	82
1	1	1	1	254	3	1	0	0	0	0	1.22	56.591	1.04	1.34	67.875	33.9375	50.9062	2	0	1	1	1.26	54.392	3	1	1	-13.483	13.483	0	20.4545	0	0.08	0	3.48575	0	0	1.26	54.392	3	1	1		-13.483	13.483		0	0	1.18	58.67
1	1	1	1	255	1	0	1	0	0	0	0.97	75.866	0.88	1.18	84.889	42.4445	63.6667	2	0	1	1	1	73.246	2	0	0	-11.643	11.643	0	30.8015	0	0.18	0	9.57925	0	0	1.04	69.812	2	0	0		-15.077	15.077		0	0	0.95	77.498
1	1	1	1	256	2	0	0	1	0	0	0.91	62.437	0.95	1.25	59.413	29.7065	44.5597	3	0	0	1	1.08	51.239	3	0	0	-8.174	8.174	0	21.5325	0	0.17	0	6.67925	0	0	1.05	52.764	3	0	0		-6.649	6.649		0	0	1.17	47
1	1	1	1	257	1	0	1	0	0	1	0.67	126.078	0.66	0.96	128.285	64.1425	96.2138	1	1	1	1	0.64	132.378	1	0	0	4.093	-4.093	0	68.2355	0	0.32	0	36.1642	0	0	0.63	134.806	1	0	0		6.521	-6.521		0	0	0.73	114
1	1	1	1	258	1	0	1	0	0	0	0.94	81.055	0.91	1.21	83.878	41.939	62.9085	2	0	1	1	0.81	95.938	1	3	2	12.06	-12.06	0	53.999	0	0.4	0	33.0295	0	0	0.88	87.187	2	0	0		3.309	-3.309		0	0
1	1	1	1	259	3	1	0	0	0	0	0.73	79.281	0.76	1.06	75.457	37.7285	56.5927	2	0	1	1	0.7	82.968	2	0	0	7.511	-7.511	0	45.2395	0	0.36	0	26.3753	0	0	0.83	68.162	2	0	0		-7.295	7.295		0	0	0.73	79
1	1	1	1	260	3	1	0	0	0	1	0.7	85.356	0.74	1.04	80.054	40.027	60.0405	2	0	1	1	0.68	88.26	2	0	0	8.206	-8.206	0	48.233	0	0.36	0	28.2195	0	0	0.67	89.481	2	0	0		9.427	-9.427		0	0
1	1	1	1	261	1	0	1	0	0	0	0.93	78.786	0.88	1.18	83.975	41.9875	62.9812	2	0	1	1	1.01	71.63	2	0	0	-12.345	12.345	0	29.6425	0	0.17	0	8.64875	0	0	0.84	88.374	2	0	0		4.399	-4.399		0	0	0.93	78.58
1	1	1	1	262	1	0	1	0	0	0	1.19	44.464	1.21	1.51	43.617	21.8085	32.7127	3	0	0	1	1.22	43.085	3	0	0	-0.532	0.532	0	21.2765	0	0.29	0	10.3723	0	0	1.23	42.681	3	0	0		-0.936	0.936		0	0	1.37	37.689
1	1	1	1	263	1	0	1	0	0	0	0.75	102.085	1.11	1.41	64.935	32.4675	48.7013	2	0	1	1	0.86	87.171	2	0	0	22.236	-22.236	0	54.7035	0	0.55	0	38.4698	0	0	0.74	103.393	1	3	2		38.458	-38.458		0	0
1	1	1	1	264	3	1	0	0	0	0			0.6	0.9	101.974	50.987	76.4805	1	1	1	1	0.64	94.665	1	0	0	-7.309	7.309	0	43.678	0	0.26	0	18.1845	0	0	0.57	107.83	1	0	0		5.856	-5.856		0	0
1	1	1	1	265	1	0	1	0	0	0	0.69	82.5	0.67	0.97	85.348	42.674	64.011	2	0	1	1	0.76	73.602	2	0	0	-11.746	11.746	0	30.928	0	0.21	0	9.591	0	0	0.81	68.384	2	0	0		-16.964	16.964		0	0	0.85	64.684
1	1	1	1	266	1	0	1	0	0	0	0.53	116.51	0.54	0.84	114.023	57.0115	85.5172	1	1	1	1	0.6	100.969	1	0	0	-13.054	13.054	0	43.9575	0	0.24	0	15.4518	0	0	0.55	111.634	1	0	0		-2.389	2.389		0	0
1	1	1	1	267	1	0	1	0	0	0		116.51	0.85	1.15	93.583	46.7915	70.1873	1	1	1	1	0.74	109.812	1	0	0	16.229	-16.229	0	63.0205	0	0.41	0	39.6247	0	0	0.69	118.611	1	0	0		25.028	-25.028		0	0
1	1	1	1	268	1	0	1	0	0	0	0.76	76.618	0.81	1.11	71.186	35.593	53.3895	2	0	1	1	0.82	69.965	2	0	0	-1.221	1.221	0	34.372	0	0.29	0	16.5755	0	0	0.79	73.04	2	0	0		1.854	-1.854		0	0	0.74	79
1	1	1	1	269	3	1	0	0	0	1	0.82	97.545	0.82	1.12	97.545	48.7725	73.1587	1	1	1	1	1.15	65.783	2	1	1	-31.762	31.762	1	17.0105	0	-0.03	1	-7.37575	1	1	0.89	88.422	2	1	1	22.639	-9.123	9.123	15.2632	0	0	0.85	93
1	1	1	1	270	2	0	0	1	0	0	0.91	85.874	0.76	1.06	105.715	52.8575	79.2862	1	1	1	1	0.82	96.499	1	0	0	-9.216	9.216	0	43.6415	0	0.24	0	17.2127	0	0	0.85	92.579	1	0	0		-13.136	13.136		0	0	0.82	96
1	1	1	1	271	2	0	0	1	0	0			1	1.3	73.246	36.623	54.9345	2	0	1	1	1.35	51.806	3	1	1	-21.44	21.44	0	15.183	0	-0.05	1	-3.1285	1	1	1.09	66.312	2	0	0	14.506	-6.934	6.934	11.3775	0	0	1.27	55.59
1	1	1	1	272	1	0	1	0	0	1	0.93	91.935	0.93	1.23	91.935	45.9675	68.9513	1	1	1	1	0.96	88.136	2	1	1	-3.799	3.799	0	42.1685	0	0.27	0	19.1847	0	0	0.98	85.599	2	1	1		-6.336	6.336		0	0
1	1	1	1	273	1	0	1	0	0	0	0.9	84.168	0.83	1.13	92.135	46.0675	69.1013	1	1	1	1	0.95	78.84	2	1	1	-13.295	13.295	0	32.7725	0	0.18	0	9.73875	0	0	0.89	85.005	2	1	1		-7.13	7.13		0	0	0.99	75
1	1	1	1	274	1	0	1	0	0	0			1.34	1.64	53.332	26.666	39.999	3	0	0	1	1.31	54.578	3	0	0	1.246	-1.246	0	27.912	0	0.33	0	14.579	0	0	1.81	37.582	3	0	0		-15.75	15.75		0	0
1	1	1	1	275	3	1	0	0	0	0	0.73	83.079	0.74	1.04	81.785	40.8925	61.3387	2	0	1	1	0.8	74.748	2	0	0	-7.037	7.037	0	33.8555	0	0.24	0	13.4093	0	0	0.77	77.828	2	0	0		-3.957	3.957		0	0	0.81	73
1	1	1	1	276	1	0	1	0	0	1	1.06	73.654	0.94	1.24	84.608	42.304	63.456	2	0	1	1	0.82	99.051	1	3	2	14.443	-14.443	0	56.747	0	0.42	0	35.595	0	0	0.98	80.636	2	0	0		-3.972	3.972		0	0	0.9	89
1	1	1	1	277	1	0	1	0	0	0	0.82	93.714	0.87	1.17	87.257	43.6285	65.4428	2	0	1	1	0.93	81.043	2	0	0	-6.214	6.214	0	37.4145	0	0.24	0	15.6003	0	0	1.12	65.199	2	0	0		-22.058	22.058		0	0	0.95	79
1	1	1	1	278	1	0	1	0	0	0	0.7	84.79	0.75	1.05	78.301	39.1505	58.7258	2	0	1	1	0.72	81.811	2	0	0	3.51	-3.51	0	42.6605	0	0.33	0	23.0853	0	0	0.73	80.52	2	0	0		2.219	-2.219		0	0	0.78	75
1	1	1	1	279	1	0	1	0	0	0	0.68	83.682	0.73	1.03	77.103	38.5515	57.8272	2	0	1	1	0.63	91.392	1	3	2	14.289	-14.289	0	52.8405	0	0.4	0	33.5648	0	0	0.68	83.466	2	0	0		6.363	-6.363		0	0	0.63	91.156
1	1	1	1	280	1	0	1	0	0	0	0.73	109.972	0.76	1.06	104.977	52.4885	78.7328	1	1	1	1	0.86	91.021	1	0	0	-13.956	13.956	0	38.5325	0	0.2	0	12.2882	0	0	0.9	86.369	2	1	1		-18.608	18.608		0	0	0.84	93
1	1	1	1	281	1	0	1	0	0	0			0.83	1.13	102.613	51.3065	76.9597	1	1	1	1	0.85	99.832	1	0	0	-2.781	2.781	0	48.5255	0	0.28	0	22.8722	0	0	0.9	93.46	1	0	0		-9.153	9.153		0	0
1	1	1	1	282	3	1	0	0	0	0			0.8	1.1	98.277	49.1385	73.7078	1	1	1	1	0.89	86.9	2	1	1	-11.377	11.377	0	37.7615	0	0.21	0	13.1923	0	0	0.8	98.277	1	0	0		0	0		0	0	0.9	86
1	1	1	1	283	1	0	1	0	0	0			1.1	1.4	74.522	37.261	55.8915	2	0	1	1	1.15	70.796	2	0	0	-3.726	3.726	0	33.535	0	0.25	0	14.9045	0	0	1.08	76.117	2	0	0		1.595	-1.595		0	0
1	1	1	1	284	3	1	0	0	0	0			0.5	0.8	125.854	62.927	94.3905	1	1	1	1	0.59	103.971	1	0	0	-21.883	21.883	0	41.044	0	0.21	0	9.5805	0	0	0.54	115.158	1	0	0		-10.696	10.696		0	0	0.54	115
1	1	1	1	285	2	0	0	1	0	0	0.51	125.67	0.54	0.84	117.648	58.824	88.236	1	1	1	1	0.64	96.342	1	0	0	-21.306	21.306	0	37.518	0	0.2	0	8.106	0	0	0.64	96.342	1	0	0		-21.306	21.306		0	0
1	1	1	1	286	2	0	0	1	0	0	1.13	62.761	1.02	1.32	70.635	35.3175	52.9763	2	0	1	1	1.04	68.891	2	0	0	-1.744	1.744	0	33.5735	0	0.28	0	15.9147	0	0	0.94	77.416	2	0	0		6.781	-6.781		0	0
1	1	1	1	287	3	1	0	0	0	0	0.76	77.628	0.88	1.18	65.546	32.773	49.1595	2	0	1	1	0.99	57.216	3	1	1	-8.33	8.33	0	24.443	0	0.19	0	8.0565	0	0	0.92	62.06	2	0	0		-3.486	3.486		0	0
1	1	1	1	288	3	1	0	0	0	0			0.99	1.29	75.632	37.816	56.724	2	0	1	1	0.92	82.311	2	0	0	6.679	-6.679	0	44.495	0	0.37	0	25.587	0	0	0.92	82.311	2	0	0		6.679	-6.679		0	0
1	1	1	1	289	1	0	1	0	0	1			0.72	1.02	111.736	55.868	83.802	1	1	1	1	0.86	91.021	1	0	0	-20.715	20.715	0	35.153	0	0.16	0	7.219	0	0	0.86	91.021	1	0	0		-20.715	20.715		0	0
1	0	0	1	290	3	1	0	0	0	0	1.27	42.231	0.94	1.24	59.763	29.8815	44.8222	3	0	0	1	0.75	77.313	2	3	2	17.55	-17.55		47.4315		0.49		32.4908	0	0	0.86	58.148	3	0	0		-1.615	1.615		0		1.05	52
1	1	1	1	291	1	0	1	0	0	0	0.97	54.073	0.89	1.19	59.72	29.86	44.79	3	0	0	1	0.91	58.076	3	0	0	-1.644	1.644	0	28.216	0	0.28	0	13.286	0	0	1.08	47.661	3	0	0		-12.059	12.059		0	0
1	1	1	1	292	1	0	1	0	0	0	0.74	78.046	0.71	1.01	81.864	40.932	61.398	2	0	1	1	0.74	77.815	2	0	0	-4.049	4.049	0	36.883	0	0.27	0	16.417	0	0	0.88	63.712	2	0	0		-18.152	18.152		0	0	0.84	67
1	1	1	1	293	1	0	1	0	0	0			0.72	1.02	110.617	55.3085	82.9627	1	1	1	1	0.83	93.879	1	0	0	-16.738	16.738	0	38.5705	0	0.19	0	10.9163	0	0	0.78	100.53	1	0	0		-10.087	10.087		0	0	0.83	94
1	1	1	1	294	1	0	1	0	0	0	0.81	95.341	0.76	1.06	102.615	51.3075	76.9612	1	1	1	1	0.73	107.169	1	0	0	4.554	-4.554	0	55.8615	0	0.33	0	30.2078	0	0	0.75	103.878	1	0	0		1.263	-1.263		0	0
1	1	1	1	295	2	0	0	1	0	0			0.8	1.1	99.639	49.8195	74.7292	1	1	1	1	0.93	83.451	2	1	1	-16.188	16.188	0	33.6315	0	0.17	0	8.72175	0	0	0.9	86.67	2	1	1		-12.969	12.969		0	0
1	1	1	1	296	2	0	0	1	0	0			0.84	1.14	101.726	50.863	76.2945	1	1	1	1	0.91	92.275	1	0	0	-9.451	9.451	0	41.412	0	0.23	0	15.9805	0	0	0.91	92.275	1	0	0		-9.451	9.451		0	0
1	1	1	1	297	1	0	1	0	0	0			1.13	1.43	67.625	33.8125	50.7188	2	0	1	1	1.29	57.826	3	1	1	-9.799	9.799	0	24.0135	0	0.14	0	7.10725	0	0	1.2	62.859	2	0	0		-4.766	4.766		0	0
1	1	1	1	298	1	0	1	0	0	0	0.89	88.422	1.03	1.33	74.704	37.352	56.028	2	0	1	1	1.16	64.895	2	0	0	-9.809	9.809	0	27.543	0	0.17	0	8.867	0	0	1.02	75.278	2	0	0		0.574	-0.574		0	0
1	1	1	1	299	1	0	1	0	0	0			0.87	1.17	87.527	43.7635	65.6453	2	0	1	1	1.03	72.033	2	0	0	-15.494	15.494	0	28.2695	0	0.14	0	6.38775	0	0	1.07	68.934	2	0	0		-18.593	18.593		0	0
1	1	1	1	300	2	0	0	1	0	0			0.66	0.96	126.257	63.1285	94.6928	1	1	1	1	0.7	117.522	1	0	0	-8.735	8.735	0	54.3935	0	0.26	0	22.8293	0	0	0.67	123.615	1	0	0		-2.642	2.642		0	0	0.71	116
1	1	1	1	301	1	0	1	0	0	0			0.74	1.04	85.257	42.6285	63.9428	2	0	1	1	0.65	98.568	1	3	2	13.311	-13.311	0	55.9395	0	0.39	0	34.6252	0	0	0.75	83.564	2	0	0		-1.693	1.693		0	0
1	1	1	1	302	1	0	1	0	0	0	0.92	62.481	1.03	1.33	54.659	27.3295	40.9943	3	0	0	1	0.93	61.496	2	3	2	6.837	-6.837	0	34.1665	0	0.4	0	20.5018	0	0	0.96	59.284	3	0	0		4.625	-4.625		0	0
1	1	1	1	303	3	1	0	0	0	0	0.73	109.597	0.68	0.98	118.55	59.275	88.9125	1	1	1	1	0.62	131.885	1	0	0	13.335	-13.335	0	72.61	0	0.36	0	42.9725	0	0
1	0	0	1	304	3	1	0	0	0	1	0.67	120.999	0.74	1.04	107.89	53.945	80.9175	1	1	1	1	0.69	116.569	1	0	0	8.679	-8.679		62.624		0.35		35.6515	0	0	0.7	114.615	1	0	0		6.725	-6.725		0		0.74	107
1	1	1	1	305	1	0	1	0	0	0	0.54	115.158	0.56	0.86	110.425	55.2125	82.8187	1	1	1	1	0.61	99.712	1	0	0	-10.713	10.713	0	44.4995	0	0.25	0	16.8933	0	0	0.52	119.881	1	0	0		9.456	-9.456		0	0	0.59	104
1	1	1	1	306	1	0	1	0	0	0			0.58	0.88	103.694	51.847	77.7705	1	1	1	1	0.54	112.607	1	0	0	8.913	-8.913	0	60.76	0	0.34	0	34.8365	0	0	0.57	105.796	1	0	0		2.102	-2.102		0	0
1	1	1	1	307	2	0	0	1	0	0	0.7	84.515	0.64	0.94	93.723	46.8615	70.2922	1	1	1	1	0.8	72.214	2	1	1	-21.509	21.509	0	25.3525	0	0.14	0	1.92175	0	0	0.75	77.798	2	1	1		-15.925	15.925		0	0	0.68	87
1	1	1	1	308	1	0	1	0	0	0	0.99	83.307	0.97	1.27	85.292	42.646	63.969	2	0	1	1	0.96	85.897	2	0	0	0.605	-0.605	0	43.251	0	0.31	0	21.928	0	0	0.92	90.221	1	3	2		4.929	-4.929		0	0	1.05	77
1	1	1	1	309	3	1	0	0	0	0	0.73	105.615	1.12	1.42	64.447	32.2235	48.3353	2	0	1	1	0.88	84.889	2	0	0	20.442	-20.442	0	52.6655	0	0.54	0	36.5537	0	0	0.83	90.817	1	3	2		26.37	-26.37		0	0	0.88	84.889
1	1	0	0	310	3	1	0	0	0	0			1.13	1.43	67.128	33.564	50.346	2	0	1	1	1.11	68.526	2	0		1.398	-1.398	0	34.962		0.32		18.18			1.12	67.82	2	0	0		0.692	-0.692		0	0	1.18	64
1	1	1	1	311	1	0	1	0	0	0	0.53	116.51	0.59	0.89	102.618	51.309	76.9635	1	1	1	1	0.69	85.656	2	1	1	-16.962	16.962	0	34.347	0	0.2	0	8.6925	0	0	0.69	85.656	2	1	1		-16.962	16.962		0	0
1	1	1	1	312	3	1	0	0	0	0	0.94	78.667	0.84	1.14	89.571	44.7855	67.1782	2	0	1	1	0.97	75.657	2	0	0	-13.914	13.914	0	30.8715	0	0.17	0	8.47875	0	0	0.97	75.657	2	0	0		-13.914	13.914		0	0	0.94	78.45
1	1	1	1	313	1	0	1	0	0	0			0.51	0.81	126.147	63.0735	94.6103	1	1	1	1	0.6	104.179	1	0	0	-21.968	21.968	0	41.1055	0	0.21	0	9.56875	0	0	0.54	117.648	1	0	0		-8.499	8.499		0	0	0.48	135
1	1	1	1	314	1	0	1	0	0	0			0.81	1.11	106.647	53.3235	79.9853	1	1	1	1	1.77	113.066	1	0	0	6.419	-6.419	0	59.7425	0	-0.66	1	33.0807	0	0	0.88	96.409	1	0	0		-10.238	10.238		0	0	0.89	95
1	1	1	1	315	1	0	1	0	0	1	0.91	88.189	0.85	1.15	95.411	47.7055	71.5583	1	1	1	1	1.07	72.861	2	1	1	-22.55	22.55	0	25.1555	0	0.08	0	1.30275	0	0	0.89	90.117	1	0	0		-5.294	5.294		0	0	0.88	91
1	1	1	1	316	1	0	1	0	0	0	0.81	71.414	0.86	1.16	66.432	33.216	49.824	2	0	1	1	0.83	69.21	2	0	0	2.778	-2.778	0	35.994	0	0.33	0	19.386	0	0	0.88	64.693	2	0	0		-1.739	1.739		0	0	0.96	58
1	1	1	1	317	1	0	1	0	0	0			0.86	1.16	89.249	44.6245	66.9367	2	0	1	1	0.99	75.867	2	0	0	-13.382	13.382	0	31.2425	0	0.17	0	8.93025	0	0	0.96	78.61	2	0	0		-10.639	10.639		0	0
1	1	1	1	318	1	0	1	0	0	0			0.74	1.04	75.706	37.853	56.7795	2	0	1	1	0.86	63.652	2	0	0	-12.054	12.054	0	25.799	0	0.18	0	6.8725	0	0	0.81	68.207	2	0	0		-7.499	7.499		0	0
1	0	0	1	319	3	1	0	0	0	1	1.39	53.25	1	1.3	77.869	38.9345	58.4017	2	0	1	1	1.19	63.706	2	0	0	-14.163	14.163		24.7715		0.11		5.30425	0	0	1.33	55.824	3	1	1		-22.045	22.045		0		1.48	49
1	1	1	1	320	1	0	1	0	0	0	0.53	116.51	0.49	0.79	127.553	63.7765	95.6647	1	1	1	1	0.54	113.659	1	0	0	-13.894	13.894	0	49.8825	0	0.25	0	17.9943	0	0	0.57	106.784	1	0	0		-20.769	20.769		0	0	0.53	116
1	0	0	1	321	3	1	0	0	0	1	0.75	107.73	0.88	1.18	89.582	44.791	67.1865	2	0	1	1	0.82	96.84	1	3	2	7.258	-7.258		52.049		0.36		29.6535	0	0	0.82	96.84	1	3	2		7.258	-7.258		0
1	1	1	1	322	2	0	0	1	0	0	0.97	58.383	1.01	1.31	55.723	27.8615	41.7922	3	0	0	1	1.26	43.029	3	0	0	-12.694	12.694	0	15.1675	0	0.05	0	1.23675	0	0	1.09	80.862	2	3	2		25.139	-25.139		0	0
1	1	1	1	323	1	0	1	0	0	0			1.16	1.46	61.716	30.858	46.287	2	0	1	1	1.02	71.394	2	0	0	9.678	-9.678	0	40.536	0	0.44	0	25.107	0	0	1.14	62.794	2	0	0		1.078	-1.078		0	0
1	1	1	1	324	1	0	1	0	0	0	0.92	83.092	0.9	1.2	85.227	42.6135	63.9203	2	0	1	1	1.87	36.532	3	1	1	-48.695	48.695	1	-6.0815	1	-0.67	1	-27.3883	1	1	1.05	71.11	2	0	0	34.578	-14.117	14.117	7.18975	0	0
1	1	1	1	325	1	0	1	0	0	0	1.2	61.759	1.15	1.45	64.868	32.434	48.651	2	0	1	1	1.25	58.719	3	1	1	-6.149	6.149	0	26.285	0	0.2	0	10.068	0	0	1.43	50.276	3	1	1		-14.592	14.592		0	0	1.38	52
1	1	1	1	326	3	1	0	0	0	1			0.53	0.83	118.482	59.241	88.8615	1	1	1	1	0.46	139.522	1	0	0	21.04	-21.04	0	80.281	0	0.37	0	50.6605	0	0	0.51	123.86	1	0	0		5.378	-5.378		0	0	0.58	107
1	1	1	1	327	1	0	1	0	0	0	0.65	88.386	0.66	0.96	86.842	43.421	65.1315	2	0	1	1	0.65	88.386	2	0	0	1.544	-1.544	0	44.965	0	0.31	0	23.2545	0	0	0.75	74.931	2	0	0		-11.911	11.911		0	0
1	1	1	1	328	1	0	1	0	0	0	1.08	68.198	0.97	1.27	77.199	38.5995	57.8992	2	0	1	1	0.72	108.562	1	3	2	31.363	-31.363	0	69.9625	0	0.55	0	50.6628	0	0	0.96	77.893	2	0	0		0.694	-0.694		0	0	0.92	82
1	1	1	1	329	3	1	0	0	0	0	1.45	35.7	1.61	1.91	31.547	15.7735	23.6603	3	0	0	1	2.29	21.008	4	1	1	-10.539	10.539	0	5.2345	0	-0.38	1	-2.65225	1	1	2.15	22.594	4	1	1	1.586	-8.953	8.953	-1.06625	1	0	2.79	16.727
1	1	1	1	330	1	0	1	0	0	0	0.55	111.278	0.87	1.17	65.143	32.5715	48.8573	2	0	1	1	0.65	91.478	1	3	2	26.335	-26.335	0	58.9065	0	0.52	0	42.6207	0	0	0.63	94.838	1	3	2		29.695	-29.695		0	0
1	1	1	1	331	1	0	1	0	0	0	0.87	64.945	0.69	0.99	84.863	42.4315	63.6472	2	0	1	1	0.69	84.608	2	0	0	-0.255	0.255	0	42.1765	0	0.3	0	20.9608	0	0	0.72	80.553	2	0	0		-4.31	4.31		0	0	0.71	82
1	1	1	1	332	1	0	1	0	0	0			0.79	1.09	69.504	34.752	52.128	2	0	1	1	0.93	57.576	3	1	1	-11.928	11.928	0	22.824	0	0.16	0	5.448	0	0	0.93	57.576	3	1	1		-11.928	11.928		0	0
1	1	1	1	333	1	0	1	0	0	0	0.59	103.971	0.62	0.92	97.859	48.9295	73.3942	1	1	1	1	0.58	105.688	1	0	0	7.829	-7.829	0	56.7585	0	0.34	0	32.2938	0	0	0.74	79.786	2	1	1		-18.073	18.073		0	0	0.72	82
1	1	1	1	334	1	0	1	0	0	0	0.74	78.764	0.76	1.06	76.377	38.1885	57.2827	2	0	1	1	0.72	87.043	2	0	0	10.666	-10.666	0	48.8545	0	0.34	0	29.7603	0	0	0.73	79.763	2	0	0		3.386	-3.386		0	0
1	1	1	1	335	2	0	0	1	0	0	0.6	101.298	0.64	0.94	94.027	47.0135	70.5203	1	1	1	1	0.68	87.39	2	1	1	-6.637	6.637	0	40.3765	0	0.26	0	16.8697	0	0	0.62	97.22	1	0	0		3.193	-3.193		0	0
1	1	1	1	336	3	1	0	0	0	0	1.51	35.151	1.84	2.14	27.982	13.991	20.9865	4	0	0	0	1.85	27.807	4	0	0	-0.175	0.175	0	13.816	0	0.29	0	6.8205	0	0	1.63	32.182	3	3	2		4.2	-4.2		0	0	1.49	36
1	1	1	1	337	3	1	0	0	0	0	1.23	60.652	1.27	1.57	58.453	29.2265	43.8398	3	0	0	1	1.25	59.533	3	0	0	1.08	-1.08	0	30.3065	0	0.32	0	15.6932	0	0	1.23	60.438	2	3	2		1.985	-1.985		0	0	1.16	65
1	1	1	1	338	3	1	0	0	0	0	0.65	92.98	0.65	0.95	92.977	46.4885	69.7328	1	1	1	1	0.87	66.193	2	1	1	-26.784	26.784	0	19.7045	0	0.08	0	-3.53975	1	1	0.75	78.56	2	1	1	12.367	-14.417	14.417	8.82725	0	0
1	1	1	1	339	1	0	1	0	0	0			0.62	0.92	97.859	48.9295	73.3942	1	1	1	1	0.53	117.275	1	0	0	19.416	-19.416	0	68.3455	0	0.39	0	43.8808	0	0	0.56	110.055	1	0	0		12.196	-12.196		0	0	0.61	100
1	1	1	1	340	1	0	1	0	0	0			0.65	0.95	93.295	46.6475	69.9712	1	1	1	1	0.64	94.979	1	0	0	1.684	-1.684	0	48.3315	0	0.31	0	25.0078	0	0	0.62	98.523	1	0	0		5.228	-5.228		0	0	0.67	90
1	1	1	1	341	1	0	1	0	0	0			0.97	1.27	84.078	42.039	63.0585	2	0	1	1	0.85	97.919	1	3	2	13.841	-13.841	0	55.88	0	0.42	0	34.8605	0	0	1.09	73.155	2	0	0		-10.923	10.923		0	0
1	1	1	1	342	3	1	0	0	0	1			0.53	0.83	120.213	60.1065	90.1598	1	1	1	1	0.66	93.328	1	0	0	-26.885	26.885	0	33.2215	0	0.17	0	3.16825	0	0	0.58	107.933	1	0	0		-12.28	12.28		0	0	0.52	122
1	1	1	1	343	1	0	1	0	0	0			0.85	1.15	89.907	44.9535	67.4303	2	0	1	1	0.8	96.423	1	3	2	6.516	-6.516	0	51.4695	0	0.35	0	28.9928	0	0	1.16	62.612	2	0	0		-27.295	27.295		0	0
1	1	1	1	344	3	1	0	0	0	1			0.71	1.01	81.864	40.932	61.398	2	0	1	1	0.58	103.382	1	3	2	21.518	-21.518	0	62.45	0	0.43	0	41.984	0	0	0.55	109.917	1	3	2		28.053	-28.053		0	0	0.58	103
1	1	1	1	345	1	0	1	0	0	0	0.65	87.703	0.51	0.81	116.032	58.016	87.024	1	1	1	1	0.6	95.947	1	0	0	-20.085	20.085	0	37.931	0	0.21	0	8.923	0	0	0.64	89.061	2	1	1		-26.971	26.971		0	0
1	0	0	1	346	3	1	0	0	0	0			0.89	1.19	67.695	33.8475	50.7712	2	0	1	1	0.86	70.427	2	0	0	2.732	-2.732		36.5795		0.33		19.6558	0	0	0.73	84.734	2	0	0		17.039	-17.039		0		0.68	92
1	1	1	1	347	1	0	1	0	0	1			0.74	1.04	112.889	56.4445	84.6667	1	1	1	1	0.83	98.885	1	0	0	-14.004	14.004	0	42.4405	0	0.21	0	14.2183	0	0	0.85	96.205	1	0	0		-16.684	16.684		0	0
1	1	1	1	348	1	0	1	0	0	0			0.51	0.81	115.74	57.87	86.805	1	1	1	1	0.54	108.352	1	0	0	-7.388	7.388	0	50.482	0	0.27	0	21.547	0	0	0.63	90.469	1	0	0		-25.271	25.271		0	0
1	1	1	1	349	1	0	1	0	0	0	0.81	68.746	0.76	1.06	73.795	36.8975	55.3462	2	0	1	1	1.03	51.96	3	1	1	-21.835	21.835	0	15.0625	0	0.03	0	-3.38625	1	1	0.88	62.309	2	0	0	10.349	-11.486	11.486	6.96275	0	0
1	1	1	1	350	1	0	1	0	0	0	0.56	109.337	0.61	0.91	99.062	49.531	74.2965	1	1	1	1	0.67	88.897	2	1	1	-10.165	10.165	0	39.366	0	0.24	0	14.6005	0	0	0.77	75.712	2	1	1		-23.35	23.35		0	0	0.63	95
1	1	1	1	351	3	1	0	0	0	1	0.78	100.209	0.8	1.1	97.323	48.6615	72.9922	1	1	1	1	0.98	76.761	2	1	1	-20.562	20.562	0	28.0995	0	0.12	0	3.76875	0	0	0.84	91.706	1	0	0		-5.617	5.617		0	0	0.95	80
1	1	1	1	352	1	0	1	0	0	0			0.59	0.89	102.296	51.148	76.722	1	1	1	1	0.68	86.568	2	1	1	-15.728	15.728	0	35.42	0	0.21	0	9.846	0	0	0.56	108.309	1	0	0		6.013	-6.013		0	0
1	1	1	1	353	3	1	0	0	0	0			0.88	1.18	89.911	44.9555	67.4333	2	0	1	1	0.94	83.017	2	0	0	-6.894	6.894	0	38.0615	0	0.24	0	15.5837	0	0	0.88	89.582	2	0	0		-0.329	0.329		0	0	0.83	96
1	1	1	1	354	1	0	1	0	0	0			0.69	0.99	85.93	42.965	64.4475	2	0	1	1	0.68	87.39	2	0	0	1.46	-1.46	0	44.425	0	0.31	0	22.9425	0	0	0.68	87.39	2	0	0		1.46	-1.46		0	0
1	1	1	1	355	1	0	1	0	0	0			0.81	1.11	69.702	34.851	52.2765	2	0	1	1	0.85	65.744	2	0	0	-3.958	3.958	0	30.893	0	0.26	0	13.4675	0	0	0.91	60.767	2	0	0		-8.935	8.935		0	0	0.85	65.744
1	1	1	1	356	1	0	1	0	0	0			0.88	1.18	86.38	43.19	64.785	2	0	1	1	1.04	71.234	2	0	0	-15.146	15.146	0	28.044	0	0.14	0	6.449	0	0	0.9	83.916	2	0	0		-2.464	2.464		0	0
1	1	1	1	357	1	0	1	0	0	0			0.56	0.86	110.425	55.2125	82.8187	1	1	1	1	0.66	91.047	1	0	0	-19.378	19.378	0	35.8345	0	0.2	0	8.22825	0	0	0.68	87.964	2	1	1		-22.461	22.461		0	0
1	1	1	1	358	2	0	0	1	0	0	0.74	113.373	0.75	1.05	111.63	55.815	83.7225	1	1	1	1	0.79	104.685	1	0	0	-6.945	6.945	0	48.87	0	0.26	0	20.9625	0	0	0.65	131.112	1	0	0		19.482	-19.482		0	0	0.73	115
1	1	1	1	359	1	0	1	0	0	0	0.92	88.184	0.89	1.19	91.623	45.8115	68.7173	1	1	1	1	1.03	77.408	2	1	1	-14.215	14.215	0	31.5965	0	0.16	0	8.69075	0	0	1.06	74.886	2	1	1		-16.737	16.737		0	0
1	1	1	1	360	1	0	1	0	0	0	1	74.992	0.98	1.28	76.761	38.3805	57.5707	2	0	1	1	0.97	77.675	2	0	0	0.914	-0.914	0	39.2945	0	0.31	0	20.1043	0	0	1.2	60.763	2	0	0		-15.998	15.998		0	0	1.05	71
1	1	1	1	361	1	0	1	0	0	1			0.77	1.07	105.682	52.841	79.2615	1	1	1	1	0.8	101.122	1	0	0	-4.56	4.56	0	48.281	0	0.27	0	21.8605	0	0	0.85	93.932	1	0	0		-11.75	11.75		0	0	0.81	99
1	1	1	1	362	1	0	1	0	0	0	0.83	67.018	0.86	1.16	64.154	32.077	48.1155	2	0	1	1	1.03	52.098	3	1	1	-12.056	12.056	0	20.021	0	0.13	0	3.9825	0	0
1	1	1	1	363	1	0	1	0	0	0	0.86	87.917	0.71	1.01	109.681	54.8405	82.2608	1	1	1	1	0.84	90.337	1	0	0	-19.344	19.344	0	35.4965	0	0.17	0	8.07625	0	0	0.88	85.369	2	1	1		-24.312	24.312		0	0
1	1	1	1	364	1	0	1	0	0	0	0.99	55.78	1.02	1.32	53.288	26.644	39.966	3	0	0	1	1.12	48.378	3	0	0	-4.91	4.91	0	21.734	0	0.2	0	8.412	0	0	1.12	32.054	3	0	0		-21.234	21.234		0	0	1.63	31
1	1	1	1	365	1	0	1	0	0	0	1.18	44.899	1.21	1.51	43.617	21.8085	32.7127	3	0	0	1	1.28	40.876	3	0	0	-2.741	2.741	0	19.0675	0	0.23	0	8.16325	0	0	1.14	46.593	3	0	0		2.976	-2.976		0	0
1	1	1	1	366	1	0	1	0	0	0			0.86	1.16	100.364	50.182	75.273	1	1	1	1	0.82	97.545	1	0	0	-2.819	2.819	0	47.363	0	0.34	0	22.272	0	0	0.86	91.991	1	0	0		-8.373	8.373		0	0
1	1	1	1	367	1	0	1	0	0	0	2.13	32.79	2.21	2.51	31.303	15.6515	23.4773	3	0	0	1	2.12	32.841	3	0	0	1.538	-1.538	0	17.1895	0	0.39	0	9.36375	0	0	2.43	28.056	4	1	1		-3.247	3.247		0	0	2.27	30
1	1	1	1	368	1	0	1	0	0	0	0.95	79.565	0.94	1.24	80.543	40.2715	60.4073	2	0	1	1	1.05	70.887	2	0	0	-9.656	9.656	0	30.6155	0	0.19	0	10.4797	0	0	1.01	74.136	2	0	0		-6.407	6.407		0	0	0.94	80
1	1	1	1	369	1	0	1	0	0	0			0.73	1.03	80.781	40.3905	60.5858	2	0	1	1	0.84	68.479	2	0	0	-12.302	12.302	0	28.0885	0	0.19	0	7.89325	0	0	0.81	71.414	2	0	0		-9.367	9.367		0	0	0.83	69
1	1	1	1	370	2	0	0	1	0	0			0.91	1.21	62.042	31.021	46.5315	2	0	1	1	0.94	59.578	3	1	1	-2.464	2.464	0	28.557	0	0.27	0	13.0465	0	0	0.92	61.075	2	0	0		-0.967	0.967		0	0	0.88	64
1	1	1	1	371	1	0	1	0	0	0	0.53	118.901	0.46	0.76	139.522	69.761	104.641	1	1	1	1	0.48	132.835	1	0	0	-6.687	6.687	0	63.074	0	0.28	0	28.1935	0	0	0.53	118.482	1	0	0		-21.04	21.04		0	0	0.5	127
1	1	1	1	372	2	0	0	1	0	0			1.1	1.4	67.393	33.6965	50.5448	2	0	1	1	1.35	53.041	3	1	1	-14.352	14.352	0	19.3445	0	0.05	0	2.49625	0	0	1.14	64.649	2	0	0		-2.744	2.744		0	0
1	1	1	1	373	1	0	1	0	0	1			0.73	1.03	85.089	42.5445	63.8167	2	0	1	1	0.78	78.497	2	0	0	-6.592	6.592	0	35.9525	0	0.25	0	14.6803	0	0	0.72	86.094	2	0	0		1.005	-1.005		0	0	0.76	81
1	0	0	0	374	1	0	1	0	0	0			7.99	8.29	7.025	3.5125	5.26875	5	0	0	0	3.73	16.92	4	3		9.895	-9.895		13.4075		4.56		11.6513			6.47	8.929	5	0	0		1.904	-1.904		0		7.1	8
1	1	1	1	375	2	0	0	1	0	0	0.92	59.351	0.97	1.27	55.834	27.917	41.8755	3	0	0	1	1	53.763	3	0	0	-2.071	2.071	0	25.846	0	0.27	0	11.8875	0	0	0.99	54.39	3	0	0		-1.444	1.444		0	0	1.19	43.985
1	1	1	1	376	2	0	0	1	0	0	1.29	54.749	1.36	1.66	51.51	25.755	38.6325	3	0	0	1	1.41	49.408	3	0	0	-2.102	2.102	0	23.653	0	0.25	0	10.7755	0	0	1.32	53.167	3	0	0		1.657	-1.657		0	0	1.25	56.617
1	1	1	1	377	1	0	1	0	0	0	0.82	95.201	0.7	1	113.901	56.9505	85.4257	1	1	1	1	0.86	89.817	2	1	1	-24.084	24.084	0	32.8665	0	0.14	0	4.39125	0	0	0.86	89.817	2	1	1		-24.084	24.084		0	0	0.82	95
1	1	1	1	378	1	0	1	0	0	0	0.6	98.833	0.64	0.94	91.476	45.738	68.607	1	1	1	1	0.68	85.295	2	1	1	-6.181	6.181	0	39.557	0	0.26	0	16.688	0	0	0.76	75.02	2	1	1		-16.456	16.456		0	0	0.83	67.575
1	1	1	1	379	1	0	1	0	0	0	1.11	67.573	1.22	1.52	60.592	30.296	45.444	2	0	1	1	1.12	66.877	2	0	0	6.285	-6.285	0	36.581	0	0.4	0	21.433	0	0	1.26	58.378	3	1	1		-2.214	2.214		0	0	1.2	62
1	1	1	1	380	1	0	1	0	0	0	0.7	113.901	0.81	1.11	95.938	47.969	71.9535	1	1	1	1	0.91	83.878	2	1	1	-12.06	12.06	0	35.909	0	0.2	0	11.9245	0	0	0.68	117.4	1	0	0		21.462	-21.462		0	0	0.66	121
1	1	1	1	381	1	0	1	0	0	0	0.62	96.306	0.59	0.89	101.668	50.834	76.251	1	1	1	1	0.57	105.796	1	0	0	4.128	-4.128	0	54.962	0	0.32	0	29.545	0	0	0.65	90.917	1	0	0		-10.751	10.751		0	0	0.56	108
1	1	1	1	382	1	0	1	0	0	0			0.55	0.85	115.183	57.5915	86.3873	1	1	1	1	0.6	104.179	1	0	0	-11.004	11.004	0	46.5875	0	0.25	0	17.7917	0	0	0.58	108.335	1	0	0		-6.848	6.848		0	0
1	1	1	1	383	1	0	1	0	0	0			0.68	0.98	88.869	44.4345	66.6517	2	0	1	1	0.68	88.561	2	0	0	-0.308	0.308	0	44.1265	0	0.3	0	21.9093	0	0	0.73	81.599	2	0	0		-7.27	7.27		0	0	0.79	74
1	1	1	1	384	1	0	1	0	0	1			0.57	0.87	114.699	57.3495	86.0242	1	1	1	1	0.61	106.064	1	0	0	-8.635	8.635	0	48.7145	0	0.26	0	20.0397	0	0	0.56	116.545	1	0	0		1.846	-1.846		0	0
1	1	1	1	385	2	0	0	1	0	0	0.88	88.041	1	1.3	75.965	37.9825	56.9738	2	0	1	1	0.99	76.852	2	0	0	0.887	-0.887	0	38.8695	0	0.31	0	19.8783	0	0	0.92	83.363	2	0	0		7.398	-7.398		0	0	0.91	84
1	1	1	1	386	1	0	1	0	0	0	0.77	75.233	0.81	1.11	70.743	35.3715	53.0572	2	0	1	1	1.11	49.178	3	1	1	-21.565	21.565	0	13.8065	0	0	0	-3.87925	1	1	0.81	70.743	2	0	0	21.565	0	0	17.6857	0	0	0.88	64
1	1	1	1	387	1	0	1	0	0	0	0.76	103.926	0.73	1.03	108.517	54.2585	81.3877	1	1	1	1	0.72	110.258	1	0	0	1.741	-1.741	0	55.9995	0	0.31	0	28.8702	0	0	0.71	112.052	1	0	0		3.535	-3.535		0	0	0.79	99
1	1	1	1	388	1	0	1	0	0	0	0.97	80.961	0.9	1.2	88.27	44.135	66.2025	2	0	1	1	1.03	75.543	2	0	0	-12.727	12.727	0	31.408	0	0.17	0	9.3405	0	0	1.1	69.758	2	0	0		-18.512	18.512		0	0	0.97	81
1	1	1	1	389	1	0	1	0	0	0			0.98	1.28	77.501	38.7505	58.1258	2	0	1	1	1.21	60.567	2	0	0	-16.934	16.934	0	21.8165	0	0.07	0	2.44125	0	0	0.96	79.11	2	0	0		1.609	-1.609		0	0
1	1	1	1	390	1	0	1	0	0	0			1.95	2.25	34.699	17.3495	26.0242	3	0	0	1	1.87	36.305	3	0	0	1.606	-1.606	0	18.9555	0	0.38	0	10.2808	0	0	1.82	37.458	3	0	0		2.759	-2.759		0	0
1	1	1	1	391	1	0	1	0	0	0	0.71	81.864	0.99	1.29	55.78	27.89	41.835	3	0	0	1	1.09	49.77	3	0	0	-6.01	6.01	0	21.88	0	0.2	0	7.935	0	0
1	1	1	1	392	1	0	1	0	0	0			1.07	1.37	70.737	35.3685	53.0527	2	0	1	1	1.01	75.608	2	0	0	4.871	-4.871	0	40.2395	0	0.36	0	22.5553	0	0	1.19	62.571	2	0	0		-8.166	8.166		0	0
1	1	1	1	393	1	0	1	0	0	0			0.98	1.28	81.293	40.6465	60.9698	2	0	1	1	1.01	78.192	2	0	0	-3.101	3.101	0	37.5455	0	0.27	0	17.2222	0	0	1.01	78.192	2	0	0		-3.101	3.101		0	0
1	1	1	1	394	2	0	0	1	0	0			0.58	0.88	106.043	53.0215	79.5323	1	1	1	1	0.75	78.824	2	1	1	-27.219	27.219	0	25.8025	0	0.13	0	-0.70825	1	1	0.63	96.068	1	0	0	17.244	-9.975	9.975	16.5357	0	0	0.84	69
1	1	1	1	395	1	0	1	0	0	0	0.97	82.606	0.9	1.2	89.688	44.844	67.266	2	0	1	1	1.02	77.625	2	0	0	-12.063	12.063	0	32.781	0	0.18	0	10.359	0	0	1.01	78.513	2	0	0		-11.175	11.175		0	0
1	1	1	1	396	1	0	1	0	0	0	0.7	81.141	0.66	0.96	86.842	43.421	65.1315	2	0	1	1	0.74	76.101	2	0	0	-10.741	10.741	0	32.68	0	0.22	0	10.9695	0	0	0.69	82.284	2	0	0		-4.558	4.558		0	0	0.7	80.929
1	1	1	1	397	2	0	0	1	0	0	1	53.622	0.84	1.14	65.574	32.787	49.1805	2	0	1	1	1.24	41.727	3	1	1	-23.847	23.847	0	8.94	0	-0.1	1	-7.4535	1	1	1.07	49.467	3	1	1	7.74	-16.107	16.107	0.2865	0	0	0.93	58.156
1	1	1	1	398	2	0	0	1	0	0			0.79	1.09	70.948	35.474	53.211	2	0	1	1	0.65	88.859	2	0	0	17.911	-17.911	0	53.385	0	0.44	0	35.648	0	0	0.63	92.122	1	3	2		21.174	-21.174		0	0
1	1	1	1	399	1	0	1	0	0	0	0.52	119.486	0.6	0.9	101.298	50.649	75.9735	1	1	1	1	0.61	99.062	1	0	0	-2.236	2.236	0	48.413	0	0.29	0	23.0885	0	0	0.55	111.634	1	0	0		10.336	-10.336		0	0	0.67	89
1	1	1	1	400	3	1	0	0	0	1	0.62	97.22	0.68	0.98	87.39	43.695	65.5425	2	0	1	1	0.73	80.52	2	0	0	-6.87	6.87	0	36.825	0	0.25	0	14.9775	0	0	0.64	92.723	1	3	2		5.333	-5.333		0	0	0.69	86
1	1	1	1	401	2	0	0	1	0	0	0.67	119.807	0.69	0.99	115.808	57.904	86.856	1	1	1	1	0.76	103.258	1	0	0	-12.55	12.55	0	45.354	0	0.23	0	16.402	0	0	0.79	98.747	1	0	0		-17.061	17.061		0	0	0.61	133
1	1	1	1	402	1	0	1	0	0	0			0.54	0.84	112.952	56.476	84.714	1	1	1	1	0.56	107.979	1	0	0	-4.973	4.973	0	51.503	0	0.28	0	23.265	0	0	0.59	101.668	1	0	0		-11.284	11.284		0	0
1	1	1	1	403	2	0	0	1	0	0	0.93	58.156	0.82	1.12	67.248	33.624	50.436	2	0	1	1	0.86	63.49	2	0	0	-3.758	3.758	0	29.866	0	0.26	0	13.054	0	0	0.82	67.077	2	0	0		-0.171	0.171		0	0	0.83	66.145
1	1	1	1	404	1	0	1	0	0	1			0.67	0.97	88.897	44.4485	66.6728	2	0	1	1	0.76	76.863	2	0	0	-12.034	12.034	0	32.4145	0	0.21	0	10.1902	0	0	0.74	79.265	2	0	0		-9.632	9.632		0	0
1	1	1	1	405	1	0	1	0	0	1	0.91	59.184	0.88	1.18	61.518	30.759	46.1385	2	0	1	1	0.78	70.707	2	0	0	9.189	-9.189	0	39.948	0	0.4	0	24.5685	0	0	0.78	70.707	2	0	0		9.189	-9.189		0	0	0.71	78.617
1	1	1	1	406	1	0	1	0	0	0	0.71	82.361	0.63	0.93	94.544	47.272	70.908	1	1	1	1	0.72	83.465	2	1	1	-11.079	11.079	0	36.193	0	0.21	0	12.557	0	0	0.73	79.52	2	1	1		-15.024	15.024		0	0
1	1	1	1	407	1	0	1	0	0	0	1.57	45.29	1.68	1.98	41.886	20.943	31.4145	3	0	0	1	1.7	41.179	3	0	0	-0.707	0.707	0	20.236	0	0.28	0	9.7645	0	0	1.65	42.623	3	0	0		0.737	-0.737		0	0	1.67	42
1	1	1	1	408	2	0	0	1	0	0	1.42	49.579	1.8	2.1	37.71	18.855	28.2825	3	0	0	1	1.45	48.254	3	0	0	10.544	-10.544	0	29.399	0	0.65	0	19.9715	0	0	1.38	51.089	3	0	0		13.379	-13.379		0	0	1.49	47
1	1	1	1	409	1	0	1	0	0	0	1.14	46.722	0.97	1.27	56.138	28.069	42.1035	3	0	0	1	0.94	58.21	3	0	0	2.072	-2.072	0	30.141	0	0.33	0	16.1065	0	0	1.03	52.381	3	0	0		-3.757	3.757		0	0	0.98	55.477
1	1	1	1	410	1	0	1	0	0	0	0.94	79.809	1.03	1.33	71.817	35.9085	53.8627	2	0	1	1	1.08	67.994	2	0	0	-3.823	3.823	0	32.0855	0	0.25	0	14.1313	0	0	1.12	65.199	2	0	0		-6.618	6.618		0	0	1.02	73
1	1	1	1	411	1	0	1	0	0	1	0.92	58.886	0.83	1.13	66.145	33.0725	49.6088	2	0	1	1	0.94	57.296	3	1	1	-8.849	8.849	0	24.2235	0	0.19	0	7.68725	0	0												0.9	60.093
1	1	1	1	412	1	0	1	0	0	0			0.9	1.2	93.46	46.73	70.095	1	1	1	1	0.73	118.405	1	0	0	24.945	-24.945	0	71.675	0	0.47	0	48.31	0	0	0.76	113.027	1	0	0		19.567	-19.567		0	0	0.77	111
1	1	1	1	413	3	1	0	0	0	1	1.01	74.851	1.17	1.47	62.963	31.4815	47.2223	2	0	1	1	0.98	77.25	2	0	0	14.287	-14.287	0	45.7685	0	0.49	0	30.0277	0	0	1.09	68.325	2	0	0		5.362	-5.362		0	0	1.21	60
1	1	1	1	414	1	0	1	0	0	0	0.7	81.576	0.76	1.06	74.19	37.095	55.6425	2	0	1	1	0.87	63.304	2	0	0	-10.886	10.886	0	26.209	0	0.19	0	7.6615	0	0	0.95	57.193	3	1	1		-16.997	16.997		0	0	0.86	64.154
1	1	1	1	415	1	0	1	0	0	0	0.74	104.566	0.8	1.1	95.569	47.7845	71.6767	1	1	1	1	0.99	74.519	2	1	1	-21.05	21.05	0	26.7345	0	0.11	0	2.84225	0	0	0.8	95.294	1	0	0		-0.275	0.275		0	0	0.81	93.938
1	1	1	1	416	1	0	1	0	0	0	0.89	62.172	0.78	1.08	72.196	36.098	54.147	2	0	1	1	0.84	66.278	2	0	0	-5.918	5.918	0	30.18	0	0.24	0	12.131	0	0	0.91	60.43	2	0	0		-11.766	11.766		0	0	0.79	71.142
1	1	1	1	417	1	0	1	0	0	0			0.84	1.14	68.046	34.023	51.0345	2	0	1	1	0.94	59.763	3	1	1	-8.283	8.283	0	25.74	0	0.2	0	8.7285	0	0	0.89	63.457	2	0	0		-4.589	4.589		0	0
1	1	1	1	418	2	0	0	1	0	0	0.58	105.688	0.6	0.9	101.298	50.649	75.9735	1	1	1	1	0.75	78.301	2	1	1	-22.997	22.997	0	27.652	0	0.15	0	2.3275	0	0	0.61	99.384	1	0	0		-1.914	1.914		0	0	0.67	89
1	1	1	1	419	1	0	1	0	0	1	0.86	86.232	0.87	1.17	85.089	42.5445	63.8167	2	0	1	1	0.98	73.972	2	0	0	-11.117	11.117	0	31.4275	0	0.19	0	10.1552	0	0	0.82	90.866	1	3	2		5.777	-5.777		0	0	1.06	67.568
1	1	1	1	420	2	0	0	1	0	0			0.94	1.24	59.763	29.8815	44.8222	3	0	0	1	0.75	77.553	2	3	2	17.79	-17.79	0	47.6715	0	0.49	0	32.7308	0	0	0.93	60.505	2	3	2		0.742	-0.742		0	0	0.75	77
1	1	1	1	421	2	0	0	1	0	0	0.84	92.29	0.84	1.14	92.29	46.145	69.2175	1	1	1	1	0.85	90.747	1	0	0	-1.543	1.543	0	44.602	0	0.29	0	21.5295	0	0
1	1	1	1	422	1	0	1	0	0	0	0.9	90.45	1.04	1.34	76.55	38.275	57.4125	2	0	1	1	1.12	70.276	2	0	0	-6.274	6.274	0	32.001	0	0.22	0	12.8635	0	0	1.01	79.18	2	0	0		2.63	-2.63		0	0
1	1	1	1	423	1	0	1	0	0	0	0.96	78.857	1.13	1.43	65.333	32.6665	48.9997	2	0	1	1	1.06	70.336	2	0	0	5.003	-5.003	0	37.6695	0	0.37	0	21.3362	0	0	0.96	59.284	3	1	1		-6.049	6.049		0	0
1	1	1	1	424	2	0	0	1	0	0	0.84	89.571	0.69	0.99	112.396	56.198	84.297	1	1	1	1	0.88	84.889	2	1	1	-27.507	27.507	0	28.691	0	0.11	0	0.592	0	0	0.86	87.171	2	1	1		-25.225	25.225		0	0	0.7	110.24
1	1	1	1	425	1	0	1	0	0	0	0.55	118.994	0.57	0.87	113.206	56.603	84.9045	1	1	1	1	0.56	115.524	1	0	0	2.318	-2.318	0	58.921	0	0.31	0	30.6195	0	0	0.49	134.229	1	0	0		21.023	-21.023		0	0
1	1	1	1	426	1	0	1	0	0	1	0.8	70.508	1.34	1.64	38.771	19.3855	29.0783	3	0	0	1	0.81	69.31	2	3	2	30.539	-30.539	0	49.9245	0	0.83	0	40.2318	0	0	1.09	49.204	3	0	0		10.433	-10.433		0	0
1	1	1	1	427	1	0	1	0	0	0	1.12	66.653	1.1	1.4	67.829	33.9145	50.8717	2	0	1	1	0.99	76.598	2	0	0	8.769	-8.769	0	42.6835	0	0.41	0	25.7263	0	0	1.13	65.755	2	0	0		-2.074	2.074		0	0	0.96	79
1	1	1	1	428	1	0	1	0	0	0			0.74	1.04	76.718	38.359	57.5385	2	0	1	1	0.83	67.018	2	0	0	-9.7	9.7	0	28.659	0	0.21	0	9.4795	0	0	0.79	70.948	2	0	0		-5.77	5.77		0	0
1	1	1	1	429	1	0	1	0	0	1	0.55	114.336	0.61	0.91	101.095	50.5475	75.8212	1	1	1	1	0.6	103.042	1	0	0	1.947	-1.947	0	52.4945	0	0.31	0	27.2208	0	0	0.62	99.215	1	0	0		-1.88	1.88		0	0
1	1	1	1	430	1	0	1	0	0	0	1.07	69.801	0.95	1.25	80.072	40.036	60.054	2	0	1	1	0.98	77.25	2	0	0	-2.822	2.822	0	37.214	0	0.27	0	17.196	0	0	0.99	76.35	2	0	0		-3.722	3.722		0	0	0.97	78
1	1	1	1	431	1	0	1	0	0	0	0.68	123.433	0.74	1.04	111.508	55.754	83.631	1	1	1	1	0.86	93.754	1	0	0	-17.754	17.754	0	38	0	0.18	0	10.123	0	0	0.79	103.405	1	0	0		-8.103	8.103		0	0
1	1	1	1	432	1	0	1	0	0	0	0.96	79.11	0.96	1.26	79.11	39.555	59.3325	2	0	1	1	1	75.229	2	0	0	-3.881	3.881	0	35.674	0	0.26	0	15.8965	0	0	1.05	71.11	2	0	0		-8	8		0	0
1	1	1	1	433	1	0	1	0	0	0	0.93	81.291	0.94	1.24	80.294	40.147	60.2205	2	0	1	1	0.91	83.102	2	0	0	2.808	-2.808	0	42.955	0	0.33	0	22.8815	0	0	0.94	80.049	2	0	0		-0.245	0.245		0	0
1	1	1	1	434	1	0	1	0	0	0	1.81	27.886	1.92	2.22	25.972	12.986	19.479	4	0	0	0	1.74	29.097	4	0	0	3.125	-3.125	0	16.111	0	0.48	0	9.618	0	0	1.72	29.488	4	0	0		3.516	-3.516		0	0
1	1	1	1	435	1	0	1	0	0	0	0.66	91.353	0.69	0.99	84.494	42.247	63.3705	2	0	1	1	0.75	78.56	2	0	0	-5.934	5.934	0	36.313	0	0.24	0	15.1895	0	0	0.66	91.047	1	3	2		6.553	-6.553		0	0	0.67	89
1	1	1	1	436	1	0	1	0	0	1			0.76	1.06	106.484	53.242	79.863	1	1	1	1	0.88	89.911	2	1	1	-16.573	16.573	0	36.669	0	0.18	0	10.048	0	0	0.92	85.415	2	1	1		-21.069	21.069		0	0	1.1	69
1	1	1	1	437	1	0	1	0	0	0	0.8	69.371	0.82	1.12	67.423	33.7115	50.5673	2	0	1	1	0.81	68.384	2	0	0	0.961	-0.961	0	34.6725	0	0.31	0	17.8167	0	0	0.8	69.192	2	0	0		1.769	-1.769		0	0
1	1	1	1	438	2	0	0	1	0	0			0.63	0.93	92.122	46.061	69.0915	1	1	1	1	0.8	69.738	2	1	1	-22.384	22.384	0	23.677	0	0.13	0	0.6465	0	0	0.74	76.303	2	1	1		-15.819	15.819		0	0
1	0	0	1	439	1	0	1	0	0	0	0.67	87.016	0.71	1.01	81.383	40.6915	61.0373	2	0	1	1	0.69	84.111	2	0	0	2.728	-2.728		43.4195		0.32		23.0738	0	0	0.74	77.365	2	0	0		-4.018	4.018		0		0.72	79.85
1	1	1	1	440	1	0	1	0	0	0	0.85	93.932	0.89	1.19	89.077	44.5385	66.8077	2	0	1	1	0.92	85.734	2	0	0	-3.343	3.343	0	41.1955	0	0.27	0	18.9262	0	0	0.93	84.356	2	0	0		-4.721	4.721		0	0
1	1	1	1	441	1	0	1	0	0	0			0.78	1.08	101.53	50.765	76.1475	1	1	1	1	0.75	106.231	1	0	0	4.701	-4.701	0	55.466	0	0.33	0	30.0835	0	0	0.92	83.919	2	1	1		-17.611	17.611		0	0	0.95	81
1	1	1	1	442	1	0	1	0	0	0	0.61	99.712	0.85	1.15	67.994	33.997	50.9955	2	0	1	1	0.76	77.113	2	0	0	9.119	-9.119	0	43.116	0	0.39	0	26.1175	0	0	0.68	87.674	2	0	0		19.68	-19.68		0	0	0.61	99
1	1	1	1	443	1	0	1	0	0	0	0.7	83.98	0.76	1.06	76.14	38.07	57.105	2	0	1	1	0.79	72.814	2	0	0	-3.326	3.326	0	34.744	0	0.27	0	15.709	0	0	0.74	78.52	2	0	0		2.38	-2.38		0	0	0.72	81
1	1	1	1	444	1	0	1	0	0	0	1.09	73.834	0.77	1.07	110.264	55.132	82.698	1	1	1	1	0.82	102.542	1	0	0	-7.722	7.722	0	47.41	0	0.25	0	19.844	0	0	1.02	79.34	2	1	1		-30.924	30.924		0	1
1	1	1	1	445	1	0	1	0	0	0	0.91	87.489	0.8	1.1	101.513	50.7565	76.1347	1	1	1	1	0.87	91.792	1	0	0	-9.721	9.721	0	41.0355	0	0.23	0	15.6573	0	0
1	1	1	1	446	1	0	1	0	0	0	0.93	80.8	1.03	1.33	71.604	35.802	53.703	2	0	1	1	0.91	82.607	2	0	0	11.003	-11.003	0	46.805	0	0.42	0	28.904	0	0	1.01	73.243	2	0	0		1.639	-1.639		0	0	0.93	80
1	1	1	1	447	3	1	0	0	0	0	12.54	4.118	13.68	13.98	3.724	1.862	2.793	5	0	0	0	15.66	3.186	5	0	0	-0.538	0.538	0	1.324	0	-1.68	1	0.393	0	0	13.97	3.635	5	0	0		-0.089	0.089		0	0	12.99	4
1	1	1	1	448	1	0	1	0	0	0			0.75	1.05	75.538	37.769	56.6535	2	0	1	1	0.77	73.279	2	0	0	-2.259	2.259	0	35.51	0	0.28	0	16.6255	0	0	0.74	76.718	2	0	0		1.18	-1.18		0	0	0.98	55.326
1	1	1	1	449	1	0	1	0	0	0	0.78	71.999	0.93	1.23	58.773	29.3865	44.0798	3	0	0	1	0.8	69.738	2	3	2	10.965	-10.965	0	40.3515	0	0.43	0	25.6582	0	0	0.87	63.304	2	3	2		4.531	-4.531		0	0	1.05	50.955
1	1	1	1	450	1	0	1	0	0	1	1.27	58.663	1.39	1.69	52.669	26.3345	39.5018	3	0	0	1	1.29	57.408	3	0	0	4.739	-4.739	0	31.0735	0	0.4	0	17.9062	0	0												1.38	53
1	1	1	1	451	1	0	1	0	0	0	0.74	78.281	0.84	1.14	67.629	33.8145	50.7218	2	0	1	1	0.78	73.446	2	0	0	5.817	-5.817	0	39.6315	0	0.36	0	22.7242	0	0	0.75	76.846	2	0	0		9.217	-9.217		0	0	0.76	76
1	1	1	1	452	1	0	1	0	0	0	0.99	58.235	1.11	1.41	51.032	25.516	38.274	3	0	0	1	0.94	61.824	2	3	2	10.792	-10.792	0	36.308	0	0.47	0	23.55	0	0	0.96	60.12	2	3	2		9.088	-9.088		0	0	1.14	49
1	1	1	1	453	1	0	1	0	0	0	1.07	49.341	0.98	1.28	54.606	27.303	40.9545	3	0	0	1	1.11	47.295	3	0	0	-7.311	7.311	0	19.992	0	0.17	0	6.3405	0	0	1.1	47.671	3	0	0		-6.935	6.935		0	0
1	1	1	1	454	1	0	1	0	0	0			0.77	1.07	75.001	37.5005	56.2508	2	0	1	1	0.7	83.72	2	0	0	8.719	-8.719	0	46.2195	0	0.37	0	27.4692	0	0	0.68	86.568	2	0	0		11.567	-11.567		0	0
1	1	1	1	455	1	0	1	0	0	0			0.93	1.23	81.543	40.7715	61.1573	2	0	1	1	1	74.76	2	0	0	-6.783	6.783	0	33.9885	0	0.23	0	13.6028	0	0	1.02	73.071	2	0	0		-8.472	8.472		0	0
1	1	1	1	456	1	0	1	0	0	0	0.78	73.446	0.74	1.04	78.046	39.023	58.5345	2	0	1	1	0.66	88.798	2	0	0	10.752	-10.752	0	49.775	0	0.38	0	30.2635	0	0	0.77	74.327	2	0	0		-3.719	3.719		0	0	0.78	73
1	1	1	1	457	2	0	0	1	0	0			0.72	1.02	81.294	40.647	60.9705	2	0	1	1	0.82	69.965	2	0	0	-11.329	11.329	0	29.318	0	0.2	0	8.9945	0	0	0.72	81.294	2	0	0		0	0		0	0
1	1	1	1	458	2	0	0	1	0	0	1.6	44.163	1.58	1.88	44.809	22.4045	33.6067	3	0	0	1	1.99	34.222	3	0	0	-10.587	10.587	0	11.8175	0	-0.11	1	0.61525	0	0												1.85	37
1	1	1	1	459	1	0	1	0	0	0			0.6	0.9	99.715	49.8575	74.7862	1	1	1	1	0.67	87.793	2	1	1	-11.922	11.922	0	37.9355	0	0.23	0	13.0068	0	0	0.66	89.33	2	1	1		-10.385	10.385		0	0	0.65	91
1	1	1	1	460	1	0	1	0	0	0			0.76	1.06	107.288	53.644	80.466	1	1	1	1	0.66	126.257	1	0	0	18.969	-18.969	0	72.613	0	0.4	0	45.791	0	0	0.69	119.49	1	0	0		12.202	-12.202		0	0
1	1	1	1	461	2	0	0	1	0	0	0.65	88.859	0.69	0.99	82.719	41.3595	62.0392	2	0	1	1	0.62	93.587	1	3	2	10.868	-10.868	0	52.2275	0	0.37	0	31.5478	0	0	0.55	107.463	1	3	2		24.744	-24.744		0	0	0.64	89.981
1	1	1	1	462	1	0	1	0	0	0	0.86	94.132	0.88	1.18	91.667	45.8335	68.7502	1	1	1	1	0.98	80.636	2	1	1	-11.031	11.031	0	34.8025	0	0.2	0	11.8858	0	0	0.83	97.675	1	0	0		6.008	-6.008		0	0	0.9	89
1	1	1	1	463	2	0	0	1	0	0	1.03	51.96	0.99	1.29	54.39	27.195	40.7925	3	0	0	1	1.25	41.449	3	0	0	-12.941	12.941	0	14.254	0	0.04	0	0.6565	0	0	1.12	47.049	3	0	0		-7.341	7.341		0	0
1	1	1	1	464	1	0	1	0	0	0	2.11	30.53	1.58	1.88	42.628	21.314	31.971	3	0	0	1	1.35	50.982	3	0	0	8.354	-8.354	0	29.668	0	0.53	0	19.011	0	0	1.57	42.83	3	0	0		0.202	-0.202		0	0
1	1	1	1	465	1	0	1	0	0	0	0.79	72.16	0.65	0.95	90.376	45.188	67.782	1	1	1	1	0.76	75.457	2	1	1	-14.919	14.919	0	30.269	0	0.19	0	7.675	0	0	0.79	72.16	2	1	1		-18.216	18.216		0	0
1	1	1	1	466	1	0	1	0	0	0	0.74	111.958	0.85	1.15	95.411	47.7055	71.5583	1	1	1	1	0.8	102.325	1	0	0	6.914	-6.914	0	54.6195	0	0.35	0	30.7668	0	0	0.79	103.821	1	0	0		8.41	-8.41		0	0
1	1	1	1	467	1	0	1	0	0	0			0.9	1.2	86.369	43.1845	64.7767	2	0	1	1	0.91	85.275	2	0	0	-1.094	1.094	0	42.0905	0	0.29	0	20.4983	0	0	0.93	82.879	2	0	0		-3.49	3.49		0	0
1	0	0	0	468	1	0	1	0	0	0	8.03	4.967	7.4	7.7	5.458	2.729	4.0935	5	0	0	0	9.12	4.289	5	0		-1.169	1.169		1.56		-1.42		0.1955			8.35	4.734	5	0	0		-0.724	0.724		0		8.62	5
1	1	1	1	469	2	0	0	1	0	0	0.71	80.251	0.62	0.92	93.839	46.9195	70.3792	1	1	1	1	0.49	122.786	1	0	0	28.947	-28.947	0	75.8665	0	0.43	0	52.4068	0	0	0.59	99.1	1	0	0		5.261	-5.261		0	0	0.71	80.036
1	1	1	1	470	2	0	0	1	0	0	0.7	82.255	0.76	1.06	74.807	37.4035	56.1052	2	0	1	1	0.77	73.481	2	0	0	-1.326	1.326	0	36.0775	0	0.29	0	17.3757	0	0	0.83	67.386	2	0	0		-7.421	7.421		0	0
1	1	1	1	471	1	0	1	0	0	0	0.98	74.767	0.91	1.21	81.442	40.721	61.0815	2	0	1	1	1.03	70.594	2	0	0	-10.848	10.848	0	29.873	0	0.18	0	9.5125	0	0
1	1	1	1	472	2	0	0	1	0	0	0.77	73.279	0.85	1.15	65.379	32.6895	49.0343	2	0	1	1	1	54.199	3	1	1	-11.18	11.18	0	21.5095	0	0.15	0	5.16475	0	0	0.97	56.138	3	1	1		-9.241	9.241		0	0	1.07	49.991
1	1	1	1	473	1	0	1	0	0	0	0.77	75.001	0.73	1.03	79.52	39.76	59.64	2	0	1	1	0.85	66.711	2	0	0	-12.809	12.809	0	26.951	0	0.18	0	7.071	0	0	0.71	82.11	2	0	0		2.59	-2.59		0	0
1	1	1	1	474	1	0	1	0	0	0	0.93	59.776	0.88	1.18	63.712	31.856	47.784	2	0	1	1	0.86	65.234	2	0	0	1.522	-1.522	0	33.378	0	0.32	0	17.45	0	0	0.92	60.35	2	0	0		-3.362	3.362		0	0
1	1	1	1	475	1	0	1	0	0	0			0.76	1.06	75.68	37.84	56.76	2	0	1	1	0.82	69.327	2	0	0	-6.353	6.353	0	31.487	0	0.24	0	12.567	0	0	0.87	64.558	2	0	0		-11.122	11.122		0	0
1	1	1	1	476	1	0	1	0	0	0	0.76	104.977	0.8	1.1	98.607	49.3035	73.9553	1	1	1	1	0.85	91.944	1	0	0	-6.663	6.663	0	42.6405	0	0.25	0	17.9887	0	0	0.85	91.944	1	0	0		-6.663	6.663		0	0
1	1	1	1	477	1	0	1	0	0	0	0.58	105.688	0.56	0.86	110.055	55.0275	82.5413	1	1	1	1	0.67	89.481	2	1	1	-20.574	20.574	0	34.4535	0	0.19	0	6.93975	0	0	0.59	103.623	1	0	0		-6.432	6.432		0	0
1	1	1	1	478	1	0	1	0	0	0	8.99	4.533	5.85	6.15	7.416	3.708	5.562	5	0	0	0	10.19	3.909	5	0	0	-3.507	3.507	0	0.201	0	-4.04	1	-1.653	1	0
1	1	1	1	479	1	0	1	0	0	0	1.3	53.251	1.52	1.82	44.46	22.23	33.345	3	0	0	1	1.77	37.296	3	0	0	-7.164	7.164	0	15.066	0	0.05	0	3.951	0	0	1.51	44.8	3	0	0		0.34	-0.34		0	0	1.53	44.013
1	1	1	1	480	1	0	1	0	0	0			0.62	0.92	96.013	48.0065	72.0097	1	1	1	1	0.82	69.536	2	1	1	-26.477	26.477	0	21.5295	0	0.1	0	-2.47375	1	1	0.68	86.305	2	1	1	16.769	-9.708	9.708	14.2953	0	0	0.65	91
1	1	1	1	481	1	0	1	0	0	0	0.74	76.718	1.06	1.36	50.674	25.337	38.0055	3	0	0	1	1.07	50.128	3	0	0	-0.546	0.546	0	24.791	0	0.29	0	12.1225	0	0	1.12	47.554	3	0	0		-3.12	3.12		0	0
1	1	1	1	482	3	1	0	0	0	0	1.07	49.595	1.13	1.43	46.448	23.224	34.836	3	0	0	1	1.28	40.226	3	0	0	-6.222	6.222	0	17.002	0	0.15	0	5.39	0	0	0.85	64.517	2	3	2		18.069	-18.069		0	0	0.87	62.648
1	1	1	1	483	1	0	1	0	0	0	0.59	101.668	0.55	0.85	110.248	55.124	82.686	1	1	1	1	0.64	92.559	1	0	0	-17.689	17.689	0	37.435	0	0.21	0	9.873	0	0	0.65	90.917	1	0	0		-19.331	19.331		0	0	0.67	88
1	1	1	1	484	1	0	1	0	0	0	0.59	107.459	0.57	0.87	111.382	55.691	83.5365	1	1	1	1	0.71	86.445	2	1	1	-24.937	24.937	0	30.754	0	0.16	0	2.9085	0	0	0.66	94.046	1	0	0		-17.336	17.336		0	0
1	1	1	1	485	1	0	1	0	0	0	0.9	62.838	0.94	1.24	59.763	29.8815	44.8222	3	0	0	1	0.74	78.52	2	3	2	18.757	-18.757	0	48.6385	0	0.5	0	33.6977	0	0	0.68	86.568	2	3	2		26.805	-26.805		0	0
1	1	1	1	486	1	0	1	0	0	0			1	1.3	75.715	37.8575	56.7863	2	0	1	1	1.02	74.004	2	0	0	-1.711	1.711	0	36.1465	0	0.28	0	17.2178	0	0	1.1	67.609	2	0	0		-8.106	8.106		0	0
1	1	1	1	487	1	0	1	0	0	0			0.9	1.2	90.45	45.225	67.8375	1	1	1	1	1.05	75.387	2	1	1	-15.063	15.063	0	30.162	0	0.15	0	7.5495	0	0	0.89	91.233	1	0	0		0.783	-0.783		0	0
1	1	1	1	488	2	0	0	1	0	0	0.86	63.984	0.93	1.23	58.459	29.2295	43.8443	3	0	0	1	0.88	53.149	3	0	0	-5.31	5.31	0	23.9195	0	0.35	0	9.30475	0	0
1	0	0	1	489	3	1	0	0	0	1	0.77	75.001	0.82	1.12	69.536	34.768	52.152	2	0	1	1	0.98	56.607	3	1	1	-12.929	12.929		21.839		0.14		4.455	0	0	0.88	64.094	2	0	0		-5.442	5.442		0		1.31	40
1	1	1	1	490	1	0	1	0	0	0	1.23	61.093	1.74	2.04	40.94	20.47	30.705	3	0	0	1	1.32	56.107	3	0	0	15.167	-15.167	0	35.637	0	0.72	0	25.402	0	0	1.41	51.994	3	0	0		11.054	-11.054		0	0
1	1	1	1	491	1	0	1	0	0	0	0.57	141.733	0.56	0.86	144.658	72.329	108.493	1	1	1	1	0.58	138.512	1	0	0	-6.146	6.146	0	66.183	0	0.28	0	30.0185	0	0	0.55	147.267	1	0	0		2.609	-2.609		0	0
1	1	1	1	492	1	0	1	0	0	0			0.65	0.95	92.06	46.03	69.045	1	1	1	1	0.7	84.245	2	1	1	-7.815	7.815	0	38.215	0	0.25	0	15.2	0	0	0.7	84.245	2	1	1		-7.815	7.815		0	0
1	1	1	1	493	1	0	1	0	0	0	0.97	78.424	1.1	1.4	67.609	33.8045	50.7067	2	0	1	1	0.86	89.817	2	0	0	22.208	-22.208	0	56.0125	0	0.54	0	39.1102	0	0	0.94	81.055	2	0	0		13.446	-13.446		0	0	1.07	70
1	1	1	1	494	1	0	1	0	0	0	0.72	80.314	0.79	1.09	72.16	36.08	54.12	2	0	1	1	0.8	71.12	2	0	0	-1.04	1.04	0	35.04	0	0.29	0	17	0	0	0.65	90.376	1	3	2		18.216	-18.216		0	0	0.77	74
1	1	1	1	495	1	0	1	0	0	0	0.89	84.753	0.82	1.12	92.884	46.442	69.663	1	1	1	1	1.07	68.324	2	1	1	-24.56	24.56	0	21.882	0	0.05	0	-1.339	1	1	0.9	83.423	2	1	1	15.099	-9.461	9.461	13.76	0	0	0.81	94.209
1	1	1	1	496	1	0	1	0	0	0			1	1.3	52.695	26.3475	39.5213	3	0	0	1	0.94	56.595	3	0	0	3.9	-3.9	0	30.2475	0	0.36	0	17.0737	0	0	0.9	59.367	3	0	0		6.672	-6.672		0	0	1.28	39.538
1	1	1	1	497	1	0	1	0	0	0	0.91	82.852	1	1.3	74.309	37.1545	55.7317	2	0	1	1	0.95	78.84	2	0	0	4.531	-4.531	0	41.6855	0	0.35	0	23.1083	0	0	0.94	79.809	2	0	0		5.5	-5.5		0	0	1	74
1	0	0	0	498	1	0	1	0	0	0	7.19	7.85	7.25	7.55	7.775	3.8875	5.83125	5	0	0	0	8.35	6.583	5	0		-1.192	1.192		2.6955		-0.8		0.75175			6.3	9.112	5	0	0		1.337	-1.337		0		6.6	9
1	1	1	1	499	1	0	1	0	0	0	2.04	33.95	1.97	2.27	35.346	17.673	26.5095	3	0	0	1	2.02	34.338	3	0	0	-1.008	1.008	0	16.665	0	0.25	0	7.8285	0	0	2.11	32.654	3	0	0		-2.692	2.692		0	0	2.12	32
1	1	1	1	500	2	0	0	1	0	0			0.77	1.07	98.49	49.245	73.8675	1	1	1	1	0.82	81.592	2	1	1	-16.898	16.898	0	32.347	0	0.25	0	7.7245	0	0
1	1	1	1	501	3	1	0	0	0	0	0.75	74.352	1.22	1.52	42.409	21.2045	31.8068	3	0	0	1	1.2	43.225	3	0	0	0.816	-0.816	0	22.0205	0	0.32	0	11.4183	0	0	1	53.213	3	0	0		10.804	-10.804		0	0	1.04	50.858
1	1	1	1	502	2	0	0	1	0	0			1.08	1.38	71.799	35.8995	53.8493	2	0	1	1	1.12	68.582	2	0	0	-3.217	3.217	0	32.6825	0	0.26	0	14.7327	0	0	1.02	76.399	2	0	0		4.6	-4.6		0	0
1	1	1	1	503	1	0	1	0	0	0	0.81	94.209	0.96	1.26	77.213	38.6065	57.9097	2	0	1	1	0.8	95.294	1	3	2	18.081	-18.081	0	56.6875	0	0.46	0	37.3843	0	0	0.88	85.369	2	0	0		8.156	-8.156		0	0
1	1	1	1	504	1	0	1	0	0	0	0.62	93.339	0.63	0.93	91.632	45.816	68.724	1	1	1	1	0.82	67.599	2	1	1	-24.033	24.033	0	21.783	0	0.11	0	-1.125	1	1	0.69	82.5	2	1	1	14.901	-9.132	9.132	13.776	0	0
1	1	1	1	505	1	0	1	0	0	0			0.69	0.99	117.361	58.6805	88.0208	1	1	1	1	0.7	115.035	1	0	0	-2.326	2.326	0	56.3545	0	0.29	0	27.0142	0	0	0.73	109.597	1	0	0		-7.764	7.764		0	0
1	1	1	1	506	1	0	1	0	0	1	0.62	96.306	0.65	0.95	91.195	45.5975	68.3962	1	1	1	1	0.7	83.465	2	1	1	-7.73	7.73	0	37.8675	0	0.25	0	15.0688	0	0	0.53	115.063	1	0	0		23.868	-23.868		0	0
1	1	1	1	507	1	0	1	0	0	0	0.67	89.186	0.65	0.95	92.36	46.18	69.27	1	1	1	1	0.74	79.523	2	1	1	-12.837	12.837	0	33.343	0	0.21	0	10.253	0	0	0.68	87.674	2	1	1		-4.686	4.686		0	0	0.79	74
1	1	1	1	508	1	0	1	0	0	0	0.77	80.703	0.76	1.06	81.93	40.965	61.4475	2	0	1	1	0.85	72.003	2	0	0	-9.927	9.927	0	31.038	0	0.21	0	10.5555	0	0	0.77	80.703	2	0	0		-1.227	1.227		0	0
1	1	1	1	509	1	0	1	0	0	0	0.56	107.023	0.61	0.91	96.965	48.4825	72.7237	1	1	1	1	0.59	100.768	1	0	0	3.803	-3.803	0	52.2855	0	0.32	0	28.0443	0	0	0.51	118.878	1	0	0		21.913	-21.913		0	0
1	1	1	1	510	3	1	0	0	0	1	1.01	78.842	0.84	1.14	97.528	48.764	73.146	1	1	1	1	0.73	114.197	1	0	0	16.669	-16.669	0	65.433	0	0.41	0	41.051	0	0	0.63	135.36	1	0	0		37.832	-37.832		0	0
1	1	1	1	511	3	1	0	0	0	1			1.04	1.34	71.674	35.837	53.7555	2	0	1	1	1.09	67.893	2	0	0	-3.781	3.781	0	32.056	0	0.25	0	14.1375	0	0	1.01	73.907	2	0	0		2.233	-2.233		0	0	0.98	77
1	1	1	1	512	3	1	0	0	0	1	0.62	131.024	0.58	0.88	141.055	70.5275	105.791	1	1	1	1	0.7	113.538	1	0	0	-27.517	27.517	0	43.0105	0	0.18	0	7.74675	0	0	0.65	123.675	1	0	0		-17.38	17.38		0	0	0.78	100
1	1	1	1	513	1	0	1	0	0	0	0.83	66.145	0.76	1.06	73.04	36.52	54.78	2	0	1	1	0.8	68.842	2	0	0	-4.198	4.198	0	32.322	0	0.26	0	14.062	0	0	0.76	73.04	2	0	0		0	0		0	0	0.65	87.482
1	1	1	1	514	1	0	1	0	0	0	0.87	65.143	0.87	1.17	65.143	32.5715	48.8573	2	0	1	1	0.97	57.281	3	1	1	-7.862	7.862	0	24.7095	0	0.2	0	8.42375	0	0	0.88	64.094	2	0	0		-1.049	1.049		0	0
1	1	1	1	515	2	0	0	1	0	0			0.65	0.95	94.634	47.317	70.9755	1	1	1	1	0.92	63.146	2	1	1	-31.488	31.488	1	15.829	0	0.03	0	-7.8295	1	1
1	1	1	1	516	1	0	1	0	0	0	1.1	64.74	1.2	1.5	58.404	29.202	43.803	3	0	0	1	1.14	61.966	2	3	2	3.562	-3.562	0	32.764	0	0.36	0	18.163	0	0	1.08	65.955	2	3	2		7.551	-7.551		0	0	1.21	57.848
1	1	1	1	517	1	0	1	0	0	0	0.76	76.618	0.72	1.02	81.55	40.775	61.1625	2	0	1	1	0.85	67.123	2	0	0	-14.427	14.427	0	26.348	0	0.17	0	5.9605	0	0	0.7	83.98	2	0	0		2.43	-2.43		0	0	0.68	87
1	1	1	1	518	1	0	1	0	0	0	3.06	20.039	3.12	3.42	15.595	7.7975	11.6963	4	0	0	0	3.73	15.946	4	0	0	0.351	-0.351	0	8.1485	0	-0.31	1	4.24975	0	0	3.65	16.35	4	0	0		0.755	-0.755		0	0	4.97	11.419
1	1	1	1	519	2	0	0	1	0	0			0.66	0.96	86.391	43.1955	64.7933	2	0	1	1	0.62	92.618	1	3	2	6.227	-6.227	0	49.4225	0	0.34	0	27.8247	0	0
1	1	1	1	520	2	0	0	1	0	0			0.88	1.18	63.712	31.856	47.784	2	0	1	1	0.66	88.359	2	0	0	24.647	-24.647	0	56.503	0	0.52	0	40.575	0	0	0.67	87.016	2	0	0		23.304	-23.304		0	0
1	1	1	1	521	2	0	0	1	0	0	0.71	77.162	0.82	1.12	65.345	32.6725	49.0087	2	0	1	1	0.92	57.22	3	1	1	-8.125	8.125	0	24.5475	0	0.2	0	8.21125	0	0
1	1	1	1	522	4	0	0	0	1	1			1.11	1.41	68.526	34.263	51.3945	2	0	1	1	1.23	60.652	2	0	0	-7.874	7.874	0	26.389	0	0.18	0	9.2575	0	0	1	77.019	2	0	0		8.493	-8.493		0	0
1	1	1	1	523	2	0	0	1	0	0	0.72	78.754	0.72	1.02	78.754	39.377	59.0655	2	0	1	1	0.97	55.686	3	1	1	-23.068	23.068	0	16.309	0	0.05	0	-3.3795	1	1
1	1	1	1	524	1	0	1	0	0	0			1.01	1.31	72.013	36.0065	54.0098	2	0	1	1	1.23	57.365	3	1	1	-14.648	14.648	0	21.3585	0	0.08	0	3.35525	0	0	1.12	63.915	2	0	0		-8.098	8.098		0	0	1.06	67.925
1	1	1	1	525	1	0	1	0	0	1			0.65	0.95	96.096	48.048	72.072	1	1	1	1	0.61	103.403	1	0	0	7.307	-7.307	0	55.355	0	0.34	0	31.331	0	0	0.51	127.136	1	0	0		31.04	-31.04		0	0
1	1	1	1	526	2	0	0	1	0	0	0.95	75.9	0.96	1.26	74.988	37.494	56.241	2	0	1	1	1.2	57.964	3	1	1	-17.024	17.024	0	20.47	0	0.06	0	1.723	0	0	0.98	73.045	2	0	0		-1.943	1.943		0	0	1.14	61.348
1	0	0	0	527	1	0	1	0	0	0			4.73	5.03	9.477	4.7385	7.10775	5	0	0	0	4.01	11.427	5	0		1.95	-1.95		6.6885		1.02		4.31925			4.01	11.427	5	0	0		1.95	-1.95		0		7.73	5
1	1	1	1	528	2	0	0	1	0	0			1.27	1.57	55.59	27.795	41.6925	3	0	0	1	1.39	49.951	3	0	0	-5.639	5.639	0	22.156	0	0.18	0	8.2585	0	0
1	1	1	1	529	2	0	0	1	0	0			0.66	0.96	88.798	44.399	66.5985	2	0	1	1	0.88	63.712	2	0	0	-25.086	25.086	0	19.313	0	0.08	0	-2.8865	1	0
1	1	1	1	530	2	0	0	1	0	0	0.88	84.655	0.85	1.15	87.872	43.936	65.904	2	0	1	1	1.09	65.949	2	0	0	-21.923	21.923	0	22.013	0	0.06	0	0.045	0	0												0.96	76.154
1	1	1	1	531	1	0	1	0	0	0	1.44	50.932	1.4	1.7	52.423	26.2115	39.3173	3	0	0	1	1.5	48.411	3	0	0	-4.012	4.012	0	22.1995	0	0.2	0	9.09375	0	0	1.39	52.859	3	0	0		0.436	-0.436		0	0	1.53	47
1	1	1	1	532	3	1	0	0	0	1			0.59	0.89	105.06	52.53	78.795	1	1	1	1	0.57	109.325	1	0	0	4.265	-4.265	0	56.795	0	0.32	0	30.53	0	0	0.55	113.925	1	0	0		8.865	-8.865		0	0
1	1	1	1	533	1	0	1	0	0	0	0.81	100.868	0.82	1.12	99.051	49.5255	74.2883	1	1	1	1	0.98	80.636	2	1	1	-18.415	18.415	0	31.1105	0	0.14	0	6.34775	0	0	0.89	90.117	1	0	0		-8.934	8.934		0	0
1	1	1	1	534	1	0	1	0	0	0			0.72	1.02	82.626	41.313	61.9695	2	0	1	1	0.71	83.97	2	0	0	1.344	-1.344	0	42.657	0	0.31	0	22.0005	0	0	0.81	72.125	2	0	0		-10.501	10.501		0	0	0.72	82
1	1	1	1	535	1	0	1	0	0	0			0.75	1.05	106.965	53.4825	80.2237	1	1	1	1	0.7	115.829	1	0	0	8.864	-8.864	0	62.3465	0	0.35	0	35.6052	0	0	0.74	108.635	1	0	0		1.67	-1.67		0	0	0.74	108
1	1	1	1	536	1	0	1	0	0	0	1.23	56.476	0.87	1.17	84.219	42.1095	63.1642	2	0	1	1	1.01	70.721	2	0	0	-13.498	13.498	0	28.6115	0	0.16	0	7.55675	0	0	0.93	77.787	2	0	0		-6.432	6.432		0	0
1	1	1	1	537	1	0	1	0	0	0			0.86	1.16	84.722	42.361	63.5415	2	0	1	1	0.98	72.868	2	0	0	-11.854	11.854	0	30.507	0	0.18	0	9.3265	0	0	0.97	73.558	2	0	0		-11.164	11.164		0	0	0.85	85.668
1	1	1	1	538	2	0	0	1	0	0	0.86	64.154	0.92	1.22	59.351	29.6755	44.5132	3	0	0	1	0.53	112.156	1	3	2	52.805	-52.805	0	82.4805	0	0.69	0	67.6428	0	0	0.81	68.563	2	3	2		9.212	-9.212		0	0	0.47	128.494
1	1	1	1	539	3	1	0	0	0	1	0.6	97.994	0.6	0.9	97.994	48.997	73.4955	1	1	1	1	1.51	118.209	1	0	0	20.215	-20.215	0	69.212	0	-0.61	1	44.7135	0	0	0.6	97.994	1	0	0		0	0		0	0
1	1	1	1	540	4	0	0	0	1	1			0.51	0.81	124.298	62.149	93.2235	1	1	1	1	0.6	103.042	1	0	0	-21.256	21.256	0	40.893	0	0.21	0	9.8185	0	0	0.64	95.646	1	0	0		-28.652	28.652		0	0
1	1	1	1	541	4	0	0	0	1	1	1.03	71.604	0.96	1.26	77.436	38.718	58.077	2	0	1	1	1.06	69.069	2	0	0	-8.367	8.367	0	30.351	0	0.2	0	10.992	0	0	0.93	80.326	2	0	0		2.89	-2.89		0	0	0.98	75.615
1	1	1	1	542	2	0	0	1	0	0	0.7	86.877	0.61	0.91	101.83	50.915	76.3725	1	1	1	1	0.82	72.114	2	1	1	-29.716	29.716	0	21.199	0	0.09	0	-4.2585	1	1
1	1	1	1	543	1	0	1	0	0	0			0.71	1.01	81.864	40.932	61.398	2	0	1	1	0.68	86.045	2	0	0	4.181	-4.181	0	45.113	0	0.33	0	24.647	0	0	0.69	84.608	2	0	0		2.744	-2.744		0	0
1	1	1	1	544	1	0	1	0	0	0	1.04	51.8	0.89	1.19	62	31	46.5	2	0	1	1	0.95	57.504	3	1	1	-4.496	4.496	0	26.504	0	0.24	0	11.004	0	0	0.85	65.201	2	0	0		3.201	-3.201		0	0	0.88	62.643
1	1	1	1	545	1	0	1	0	0	0			0.83	1.13	91.072	45.536	68.304	1	1	1	1	0.95	77.93	2	1	1	-13.142	13.142	0	32.394	0	0.18	0	9.626	0	0	0.89	84.024	2	1	1		-7.048	7.048		0	0
1	1	1	1	546	1	0	1	0	0	0	0.76	109.468	0.87	1.17	91.792	45.896	68.844	1	1	1	1	0.88	90.589	1	0	0	-1.203	1.203	0	44.693	0	0.29	0	21.745	0	0	0.78	104.12	1	0	0		12.328	-12.328		0	0
1	1	1	1	547	1	0	1	0	0	0	0.77	100.171	0.64	0.94	124	62	93	1	1	1	1	0.77	99.879	1	0	0	-24.121	24.121	0	37.879	0	0.17	0	6.879	0	0	0.61	130.681	1	0	0		6.681	-6.681		0	0	0.77	99.879
1	1	1	1	548	1	0	1	0	0	0	0.69	116.185	0.65	0.95	124.475	62.2375	93.3562	1	1	1	1	0.74	107.174	1	0	0	-17.301	17.301	0	44.9365	0	0.21	0	13.8178	0	0	0.63	128.627	1	0	0		4.152	-4.152		0	0
1	1	1	1	549	1	0	1	0	0	0			0.85	1.15	66.711	33.3555	50.0332	2	0	1	1	0.84	67.629	2	0	0	0.918	-0.918	0	34.2735	0	0.31	0	17.5958	0	0	0.81	70.527	2	0	0		3.816	-3.816		0	0
1	1	1	1	550	1	0	1	0	0	0	0.92	83.363	0.9	1.2	85.227	42.6135	63.9203	2	0	1	1	1.05	71.338	2	0	0	-13.889	13.889	0	28.7245	0	0.15	0	7.41775	0	0	1.09	68.325	2	0	0		-16.902	16.902		0	0	1.07	70
1	1	1	1	551	1	0	1	0	0	0	0.64	125.908	0.67	0.97	119.049	59.5245	89.2868	1	1	1	1	0.6	135.217	1	0	0	16.168	-16.168	0	75.6925	0	0.37	0	45.9303	0	0	0.59	137.865	1	0	0		18.816	-18.816		0	0	0.74	106
1	1	1	1	552	3	1	0	0	0	0			0.88	1.18	62.814	31.407	47.1105	2	0	1	1	0.95	57.193	3	1	1	-5.621	5.621	0	25.786	0	0.23	0	10.0825	0	0	0.76	73.795	2	0	0		10.981	-10.981		0	0
1	1	1	1	553	1	0	1	0	0	0			0.86	1.16	93.385	46.6925	70.0388	1	1	1	1	0.95	82.931	2	1	1	-10.454	10.454	0	36.2385	0	0.21	0	12.8922	0	0	0.88	90.589	1	0	0		-2.796	2.796		0	0
1	1	1	1	554	1	0	1	0	0	0			0.84	1.14	64.911	32.4555	48.6833	2	0	1	1	1.09	47.938	3	1	1	-16.973	16.973	0	15.4825	0	0.05	0	-0.74525	1	1	0.88	61.367	2	0	0	13.429	-3.544	3.544	12.6837	0	0
1	1	1	1	555	1	0	1	0	0	0	0.56	110.055	0.63	0.93	96.068	48.034	72.051	1	1	1	1	0.6	101.298	1	0	0	5.23	-5.23	0	53.264	0	0.33	0	29.247	0	0	0.65	92.36	1	0	0		-3.708	3.708		0	0
1	1	1	1	556	2	0	0	1	0	0	0.73	77.719	0.82	1.12	67.962	33.981	50.9715	2	0	1	1	0.8	69.926	2	0	0	1.964	-1.964	0	35.945	0	0.32	0	18.9545	0	0												0.87	63.304
1	1	1	1	557	1	0	1	0	0	0	0.87	84.867	0.92	1.22	79.567	39.7835	59.6752	2	0	1	1	1.06	67.393	2	0	0	-12.174	12.174	0	27.6095	0	0.16	0	7.71775	0	0	0.93	78.377	2	0	0		-1.19	1.19		0	0
1	1	1	1	558	1	0	1	0	0	1			0.5	0.8	121.976	60.988	91.482	1	1	1	1	0.55	108.958	1	0	0	-13.018	13.018	0	47.97	0	0.25	0	17.476	0	0												0.55	108.958
1	1	1	1	559	3	1	0	0	0	1	0.68	85.54	0.62	0.92	95.163	47.5815	71.3722	1	1	1	1	0.68	85.295	2	1	1	-9.868	9.868	0	37.7135	0	0.24	0	13.9228	0	0	0.66	88.284	2	1	1		-6.879	6.879		0	0
1	1	1	1	560	1	0	1	0	0	0			1.3	1.6	40.734	20.367	30.5505	3	0	0	1	1.29	40.977	3	0	0	0.243	-0.243	0	20.61	0	0.31	0	10.4265	0	0	1.22	43.702	3	0	0		2.968	-2.968		0	0
1	1	1	1	561	1	0	1	0	0	0	0.51	118.541	0.61	0.91	96.412	48.206	72.309	1	1	1	1	0.68	85.053	2	1	1	-11.359	11.359	0	36.847	0	0.23	0	12.744	0	0	0.62	94.356	1	0	0		-2.056	2.056		0	0	0.57	103.97
1	1	1	1	562	1	0	1	0	0	0	0.86	101.797	0.79	1.09	112.276	56.138	84.207	1	1	1	1	0.81	108.443	1	0	0	-3.833	3.833	0	52.305	0	0.28	0	24.236	0	0	0.79	111.617	1	0	0		-0.659	0.659		0	0
1	1	1	1	563	2	0	0	1	0	0			0.91	1.21	60.104	30.052	45.078	2	0	1	1	1.09	48.674	3	1	1	-11.43	11.43	0	18.622	0	0.12	0	3.596	0	0	1.1	48.163	3	1	1		-11.941	11.941		0	0
1	1	1	1	564	2	0	0	1	0	0			0.52	0.82	122.42	61.21	91.815	1	1	1	1	0.6	103.042	1	0	0	-19.378	19.378	0	41.832	0	0.22	0	11.227	0	0	0.51	124.298	1	0	0		1.878	-1.878		0	0	0.6	103
1	1	1	1	565	1	0	1	0	0	0			0.72	1.02	81.043	40.5215	60.7823	2	0	1	1	0.78	73.892	2	0	0	-7.151	7.151	0	33.3705	0	0.24	0	13.1097	0	0	0.68	86.568	2	0	0		5.525	-5.525		0	0
1	1	1	1	566	1	0	1	0	0	0			0.81	1.11	70.962	35.481	53.2215	2	0	1	1	0.85	67.123	2	0	0	-3.839	3.839	0	31.642	0	0.26	0	13.9015	0	0	0.9	62.644	2	0	0		-8.318	8.318		0	0
1	1	1	1	567	3	1	0	0	0	0	0.57	100.332	0.75	1.05	73.097	36.5485	54.8227	2	0	1	1	0.7	79.155	2	0	0	6.058	-6.058	0	42.6065	0	0.35	0	24.3323	0	0	1.07	48.508	3	1	1		-24.589	24.589		0	0
1	0	0	1	568	1	0	1	0	0	0	1.38	39.196	1	1.3	56.366	28.183	42.2745	3	0	0	1	1.17	47.026	3	0	0	-9.34	9.34		18.843		0.13		4.7515	0	0	1.16	47.494	3	0	0		-8.872	8.872		0		1.43	37
1	0	0	1	569	1	0	1	0	0	0	1.06	69.069	1.4	1.7	50.102	25.051	37.5765	3	0	0	1	1.28	55.4	3	0	0	5.298	-5.298		30.349		0.42		17.8235	0	0	1.37	51.222	3	0	0		1.12	-1.12		0		1.34	52.548
1	0	0	1	570	1	0	1	0	0	0	0.76	80.232	0.64	0.94	97.445	48.7225	73.0837	1	1	1	1	0.9	65.75	2	1	1	-31.695	31.695	1	17.0275		0.04		-7.33375	1	1	0.81	74.251	2	1	1	8.501	-23.194	23.194	1.16725	0		0.84	71
1	1	1	1	571	1	0	1	0	0	1			0.8	1.1	105.015	52.5075	78.7613	1	1	1	1	0.69	124.562	1	0	0	19.547	-19.547	0	72.0545	0	0.41	0	45.8007	0	0	0.8	105.015	1	0	0		0	0		0	0
1	1	1	1	572	1	0	1	0	0	0			0.72	1.02	81.294	40.647	60.9705	2	0	1	1	0.92	61.265	2	0	0	-20.029	20.029	0	20.618	0	0.1	0	0.2945	0	0	0.71	82.361	2	0	0		1.067	-1.067		0	0	0.88	64
1	1	1	1	573	1	0	1	0	0	0	0.74	80.892	0.68	0.98	89.183	44.5915	66.8873	2	0	1	1	0.69	87.694	2	0	0	-1.489	1.489	0	43.1025	0	0.29	0	20.8067	0	0	0.7	86.249	2	0	0		-2.934	2.934		0	0	0.67	91
1	1	1	1	574	1	0	1	0	0	1	0.61	100.048	0.55	0.85	112.745	56.3725	84.5588	1	1	1	1	0.71	83.689	2	1	1	-29.056	29.056	0	27.3165	0	0.14	0	-0.86975	1	1	0.62	97.859	1	0	0	14.17	-14.886	14.886	13.3002	0	0	0.6	102
1	1	1	1	575	1	0	1	0	0	0			1.27	1.57	56.915	28.4575	42.6863	3	0	0	1	1.18	61.953	2	3	2	5.038	-5.038	0	33.4955	0	0.39	0	19.2668	0	0	1.11	66.484	2	3	2		9.569	-9.569		0	0
1	1	1	1	576	1	0	1	0	0	0			0.6	0.9	102.323	51.1615	76.7422	1	1	1	1	0.74	80.328	2	1	1	-21.995	21.995	0	29.1665	0	0.16	0	3.58575	0	0	0.62	98.523	1	0	0		-3.8	3.8		0	0
1	1	1	1	577	1	0	1	0	0	0			1.21	1.51	60.965	30.4825	45.7238	2	0	1	1	1.19	61.944	2	0	0	0.979	-0.979	0	31.4615	0	0.32	0	16.2203	0	0	1.23	59.626	3	1	1		-1.339	1.339		0	0	1.27	57
1	1	1	1	578	3	1	0	0	0	0	0.71	110.328	0.75	1.05	103.566	51.783	77.6745	1	1	1	1	0.81	94.765	1	0	0	-8.801	8.801	0	42.982	0	0.24	0	17.0905	0	0	0.73	106.531	1	0	0		2.965	-2.965		0	0	0.77	100
1	1	1	1	579	3	1	0	0	0	1	0.81	92.404	0.9	1.2	81.825	40.9125	61.3688	2	0	1	1	1.11	64.236	2	0	0	-17.589	17.589	0	23.3235	0	0.09	0	2.86725	0	0	0.93	78.58	2	0	0		-3.245	3.245		0	0	0.97	74.853
1	1	1	1	580	3	1	0	0	0	0	0.94	83.632	0.88	1.18	89.911	44.9555	67.4333	2	0	1	1	0.97	80.354	2	0	0	-9.557	9.557	0	35.3985	0	0.21	0	12.9207	0	0	0.98	79.409	2	0	0		-10.502	10.502		0	0	1.27	59
1	1	1	1	581	3	1	0	0	0	0	0.63	97.057	0.77	1.07	76.994	38.497	57.7455	2	0	1	1	0.65	93.619	1	3	2	16.625	-16.625	0	55.122	0	0.42	0	35.8735	0	0	0.65	93.619	1	3	2		16.625	-16.625		0	0
1	1	1	1	582	1	0	1	0	0	0			0.82	1.12	101.148	50.574	75.861	1	1	1	1	0.84	98.374	1	0	0	-2.774	2.774	0	47.8	0	0.28	0	22.513	0	0	0.88	93.232	1	0	0		-7.916	7.916		0	0
1	0	0	0	583	1	0	1	0	0	0			6.8	7.1	5.983	2.9915	4.48725	5	0	0	0	3.38	13.405	5	0		7.422	-7.422		10.4135		3.72		8.91775			3.68	12.152	5	0	0		6.169	-6.169		0
1	1	1	1	584	1	0	1	0	0	0	0.72	78.546	0.96	1.26	56.209	28.1045	42.1568	3	0	0	1	0.84	65.574	2	3	2	9.365	-9.365	0	37.4695	0	0.42	0	23.4172	0	0	0.75	74.735	2	3	2		18.526	-18.526		0	0	0.75	74.735
1	1	1	1	585	2	0	0	1	0	0	0.7	80.929	0.7	1	80.929	40.4645	60.6968	2	0	1	1	0.91	59.633	3	1	1	-21.296	21.296	0	19.1685	0	0.09	0	-1.06375	1	1	0.92	58.886	3	1	1	-0.747	-22.043	22.043	-1.81075	1	0	0.87	62.809
1	1	1	1	586	4	0	0	0	1	0	0.57	105.478	0.61	0.91	97.77	48.885	73.3275	1	1	1	1	0.57	105.166	1	0	0	7.396	-7.396	0	56.281	0	0.34	0	31.8385	0	0	0.57	105.166	1	0	0		7.396	-7.396		0	0	0.62	95
1	0	0	0	587	4	0	0	0	1	0	12.38	4.125	9.29	9.59	5.745	2.8725	4.30875	5	0	0	0	10.41	5.038	5	0		-0.707	0.707		2.1655		-0.82		0.72925			10.72	4.87	5	0	0		-0.875	0.875		0		10.73	5
1	1	1	1	588	4	0	0	0	1	0	0.71	84.257	0.72	1.02	82.908	41.454	62.181	2	0	1	1	1.15	48.132	3	1	1	-34.776	34.776	1	6.678	0	-0.13	1	-14.049	1	1	0.76	77.628	2	0	0	29.496	-5.28	5.28	15.447	0	0
1	1	1	1	589	3	1	0	0	0	1			0.57	0.87	115.763	57.8815	86.8222	1	1	1	1	0.58	113.462	1	0	0	-2.301	2.301	0	55.5805	0	0.29	0	26.6398	0	0	0.63	103.136	1	0	0		-12.627	12.627		0	0
1	1	1	1	590	2	0	0	1	0	0	0.6	103.791	0.6	0.9	103.791	51.8955	77.8432	1	1	1	1	0.67	91.381	1	0	0	-12.41	12.41	0	39.4855	0	0.23	0	13.5378	0	0	0.65	94.634	1	0	0		-9.157	9.157		0	0	0.53	120
1	1	1	1	591	4	0	0	0	1	0	1.01	74.851	0.89	1.19	86.333	43.1665	64.7498	2	0	1	1	1.308	69.056	2	0	0	-17.277	17.277	0	25.8895	0	-0.118	1	4.30625	0	0	1.04	72.13	2	0	0		-14.203	14.203		0	0
1	1	1	1	592	4	0	0	0	1	0	0.46	136.762	0.5	0.8	123.825	61.9125	92.8688	1	1	1	1	0.55	110.928	1	0	0	-12.897	12.897	0	49.0155	0	0.25	0	18.0592	0	0	0.48	129.798	1	0	0		5.973	-5.973		0	0	0.43	147
1	1	1	1	593	4	0	0	0	1	0	1.12	66.006	0.99	1.29	75.867	37.9335	56.9002	2	0	1	1	1.24	58.507	3	1	1	-17.36	17.36	0	20.5735	0	0.05	0	1.60675	0	0	1.17	62.565	2	0	0		-13.302	13.302		0	0
1	0	0	1	594	1	0	1	0	0	0	0.9	62.838	0.62	0.92	96.605	48.3025	72.4537	1	1	1	1	0.87	65.345	2	1	1	-31.26	31.26	1	17.0425		0.05		-7.10875	1	1	0.78	73.892	2	1	1	8.547	-22.713	22.713	1.43825	0		0.75	77
1	1	1	1	595	4	0	0	0	1	0	0.85	65.744	0.94	1.24	58.535	29.2675	43.9012	3	0	0	1	0.97	56.293	3	0	0	-2.242	2.242	0	27.0255	0	0.27	0	12.3918	0	0	0.82	68.335	2	3	2		9.8	-9.8		0	0
1	1	1	1	596	4	0	0	0	1	0	0.99	71.846	1.08	1.38	64.982	32.491	48.7365	2	0	1	1	1.17	59.108	3	1	1	-5.874	5.874	0	26.617	0	0.21	0	10.3715	0	0	1.13	61.529	2	0	0		-3.453	3.453		0	0	1.32	51.427
1	1	1	1	597	4	0	0	0	1	0			0.51	0.81	119.569	59.7845	89.6767	1	1	1	1	0.62	95.163	1	0	0	-24.406	24.406	0	35.3785	0	0.19	0	5.48625	0	0	0.58	102.776	1	0	0		-16.793	16.793		0	0
1	1	1	1	598	4	0	0	0	1	0	1.41	48.612	1.41	1.71	48.612	24.306	36.459	3	0	0	1	1.33	51.867	3	0	0	3.255	-3.255	0	27.561	0	0.38	0	15.408	0	0	1.45	46.946	3	0	0		-1.666	1.666		0	0	1.59	42.209
1	1	1	1	599	4	0	0	0	1	0	2.31	20.405	2.99	3.29	15.15	7.575	11.3625	4	0	0	0	3.96	10.927	5	1	1	-4.223	4.223	0	3.352	0	-0.67	1	-0.4355	1	1	3.46	12.768	5	1	1	1.841	-2.382	2.382	1.4055	0	0	3.34	13.299
1	1	1	1	600	4	0	0	0	1	0	0.89	83.558	0.72	1.02	106.424	53.212	79.818	1	1	1	1	0.73	104.743	1	0	0	-1.681	1.681	0	51.531	0	0.29	0	24.925	0	0	0.93	79.208	2	1	1		-27.216	27.216		0	0
1	0	0	0	601	4	0	0	0	1	0	7.4	7.543	7.27	7.57	7.698	3.849	5.7735	5	0	0	0	7.79	7.109	5	0		-0.589	0.589		3.26		-0.22		1.3355			6.7	8.431	5	0	0		0.733	-0.733		0		6.22	9
1	1	1	1	602	4	0	0	0	1	0	2.63	23.866	2.19	2.49	29.48	14.74	22.11	4	0	0	0	2.13	30.44	3	3	2	0.96	-0.96	0	15.7	0	0.36	0	8.33	0	0	1.94	33.906	3	3	2		4.426	-4.426		0	0
1	1	1	1	603	4	0	0	0	1	0			0.88	1.18	63.712	31.856	47.784	2	0	1	1	0.95	58.326	3	1	1	-5.386	5.386	0	26.47	0	0.23	0	10.542	0	0	0.95	58.156	3	1	1		-5.556	5.556		0	0
1	0	0	0	604	4	0	0	0	1	0			7.82	8.12	7.254	3.627	5.4405	5	0	0	0	5.33	11.291	5	0		4.037	-4.037		7.664		2.79		5.8505			9.24	5.984	5	0	0		-1.27	1.27		0
1	0	0	0	605	4	0	0	0	1	0	8.76	6.02	9.34	9.64	5.591	2.7955	4.19325	5	0	0	0	5.85	9.593	5	0		4.002	-4.002		6.7975		3.79		5.39975			7.71	6.975	5	0	0		1.384	-1.384		0		7.41	7.282
1	1	1	1	606	4	0	0	0	1	0			0.78	1.08	96.773	48.3865	72.5797	1	1	1	1	0.85	87.636	2	1	1	-9.137	9.137	0	39.2495	0	0.23	0	15.0563	0	0	0.8	93.738	1	0	0		-3.035	3.035		0	0
1	0	0	1	607	1	0	1	0	0	0	0.83	93.879	0.78	1.08	100.857	50.4285	75.6428	1	1	1	1	0.95	80.332	2	1	1	-20.525	20.525		29.9035		0.13		4.68925	0	0	0.94	81.319	2	1	1		-19.538	19.538		0		0.83	94
1	1	1	1	608	4	0	0	0	1	0	0.8	73.932	0.96	1.26	59.904	29.952	44.928	3	0	0	1	0.78	76.124	2	3	2	16.22	-16.22	0	46.172	0	0.48	0	31.196	0	0	0.72	83.491	2	3	2		23.587	-23.587		0	0	1.05	54
1	1	1	1	609	4	0	0	0	1	0	1.01	52.379	0.85	1.15	64.352	32.176	48.264	2	0	1	1	1.12	46.808	3	1	1	-17.544	17.544	0	14.632	0	0.03	0	-1.456	1	1	0.93	58.008	3	1	1	11.2	-6.344	6.344	9.744	0	0
1	1	1	1	610	4	0	0	0	1	0	2.22	23.018	2.56	2.86	19.455	9.7275	14.5912	4	0	0	0	2.26	22.126	4	0	0	2.671	-2.671	0	12.3985	0	0.6	0	7.53475	0	0	2.16	23.669	4	0	0		4.214	-4.214		0	0	2.6	19
1	1	1	1	611	4	0	0	0	1	0			0.7	1	88.219	44.1095	66.1642	2	0	1	1	0.9	66.01	2	0	0	-22.209	22.209	0	21.9005	0	0.1	0	-0.15425	1	0	0.72	85.061	2	0	0		-3.158	3.158		0	0
1	1	1	1	612	4	0	0	0	1	0			0.76	1.06	76.618	38.309	57.4635	2	0	1	1	0.91	62.238	2	0	0	-14.38	14.38	0	23.929	0	0.15	0	4.7745	0	0	0.76	76.618	2	0	0		0	0		0	0
1	1	1	1	613	1	0	1	0	0	1	1.02	74.249	0.97	1.27	78.683	39.3415	59.0123	2	0	1	1	1.08	69.51	2	0	0	-9.173	9.173	0	30.1685	0	0.19	0	10.4977	0	0	0.87	89.209	2	0	0		10.526	-10.526		0	0
1	1	1	1	614	4	0	0	0	1	0	1.46	46.943	1.19	1.49	59.436	29.718	44.577	3	0	0	1	1.21	58.15	3	0	0	-1.286	1.286	0	28.432	0	0.28	0	13.573	0	0	1.22	57.6	3	0	0		-1.836	1.836		0	0
1	1	1	1	615	4	0	0	0	1	0	0.6	96.685	0.67	0.97	85.125	42.5625	63.8438	2	0	1	1	0.77	72.312	2	0	0	-12.813	12.813	0	29.7495	0	0.2	0	8.46825	0	0	0.81	68.21	2	0	0		-16.915	16.915		0	0
1	1	1	1	616	4	0	0	0	1	0			0.69	0.99	118.185	59.0925	88.6388	1	1	1	1	0.85	92.906	1	0	0	-25.279	25.279	0	33.8135	0	0.14	0	4.26725	0	0	0.74	108.635	1	0	0		-9.55	9.55		0	0	0.86	91
1	1	1	1	617	4	0	0	0	1	0			1.51	1.81	46.906	23.453	35.1795	3	0	0	1	1.62	43.112	3	0	0	-3.794	3.794	0	19.659	0	0.19	0	7.9325	0	0	1.62	43.112	3	0	0		-3.794	3.794		0	0
1	1	1	1	618	4	0	0	0	1	0	1.13	63.611	1.3	1.6	53.963	26.9815	40.4723	3	0	0	1	1.26	55.944	3	0	0	1.981	-1.981	0	28.9625	0	0.34	0	15.4718	0	0	1.18	60.344	2	3	2		6.381	-6.381		0	0	1.37	50.655
1	1	1	1	619	4	0	0	0	1	0	0.71	82.877	0.63	0.93	95.137	47.5685	71.3528	1	1	1	1	0.7	84.245	2	1	1	-10.892	10.892	0	36.6765	0	0.23	0	12.8923	0	0
1	1	1	1	620	4	0	0	0	1	0	1.15	60.155	1.09	1.39	63.992	31.996	47.994	2	0	1	1	1.21	56.726	3	1	1	-7.266	7.266	0	24.73	0	0.18	0	8.732	0	0	1.58	41.597	3	1	1		-22.395	22.395		0	0	1.46	45.566
1	1	1	1	621	4	0	0	0	1	0	0.79	97.833	0.79	1.09	97.883	48.9415	73.4123	1	1	1	1	0.94	80.049	2	1	1	-17.834	17.834	0	31.1075	0	0.15	0	6.63675	0	0	0.98	76.29	2	1	1		-21.593	21.593		0	0	1.01	74
1	1	1	1	622	3	1	0	0	0	1			1.14	1.44	62.455	31.2275	46.8413	2	0	1	1	1.06	67.925	2	0	0	5.47	-5.47	0	36.6975	0	0.38	0	21.0837	0	0												1.09	65.772
1	1	1	1	623	4	0	0	0	1	0	1.75	29.854	1.53	1.83	34.71	17.355	26.0325	3	0	0	1	1.76	29.555	4	1	1	-5.155	5.155	0	12.2	0	0.07	0	3.5225	0	0	1.59	33.231	3	0	0		-1.479	1.479		0	0	1.71	31
1	1	1	1	624	3	1	0	0	0	0	0.51	120.653	0.51	0.81	120.653	60.3265	90.4898	1	1	1	1	0.55	110.248	1	0	0	-10.405	10.405	0	49.9215	0	0.26	0	19.7583	0	0	0.54	112.607	1	0	0		-8.046	8.046		0	0	0.67	88
1	0	0	0	625	4	0	0	0	1	0	5.17	8.14	7.67	7.97	5.163	2.5815	3.87225	5	0	0	0	7.85	5.027	5	0		-0.136	0.136		2.4455		0.12		1.15475			8.25	4.747	5	0	0		-0.416	0.416		0		10.26	3.681
1	1	1	1	626	2	0	0	1	0	0	1.42	52.152	1.4	1.7	53.013	26.5065	39.7597	3	0	0	1	1.86	38.194	3	0	0	-14.819	14.819	0	11.6875	0	-0.16	1	-1.56575	1	0												1.7	42
1	1	1	1	627	3	1	0	0	0	1	0.63	92.889	0.54	0.84	110.974	55.487	83.2305	1	1	1	1	0.58	101.904	1	0	0	-9.07	9.07	0	46.417	0	0.26	0	18.6735	0	0	0.6	97.994	1	0	0		-12.98	12.98		0	0	0.7	82.025
1	1	1	1	628	4	0	0	0	1	0	0.65	137.48	0.7	1	126.211	63.1055	94.6582	1	1	1	1	0.6	150.784	1	0	0	24.573	-24.573	0	87.6785	0	0.4	0	56.1257	0	0	0.82	105.148	1	0	0		-21.063	21.063		0	0
1	1	1	1	629	4	0	0	0	1	0			0.63	0.93	128.217	64.1085	96.1628	1	1	1	1	0.68	117.031	1	0	0	-11.186	11.186	0	52.9225	0	0.25	0	20.8682	0	0												0.79	98
1	1	1	1	630	2	0	0	1	0	0	0.81	94.765	0.84	1.14	90.87	45.435	68.1525	1	1	1	1	0.92	81.814	2	1	1	-9.056	9.056	0	36.379	0	0.22	0	13.6615	0	0
1	1	1	1	631	4	0	0	0	1	0	0.72	82.626	0.67	0.97	89.782	44.891	67.3365	2	0	1	1	0.8	73.166	2	0	0	-16.616	16.616	0	28.275	0	0.17	0	5.8295	0	0												0.73	81
1	1	1	1	632	4	0	0	0	1	0	1.09	49.482	0.87	1.17	64.003	32.0015	48.0023	2	0	1	1	0.91	60.767	2	0	0	-3.236	3.236	0	28.7655	0	0.26	0	12.7647	0	0
1	1	1	1	633	4	0	0	0	1	0	0.79	73.505	0.64	0.94	93.723	46.8615	70.2922	1	1	1	1	0.65	91.767	1	0	0	-1.956	1.956	0	44.9055	0	0.29	0	21.4748	0	0												0.67	89
1	1	1	1	634	1	0	1	0	0	0			0.69	0.99	85.386	42.693	64.0395	2	0	1	1	0.88	64.29	2	0	0	-21.096	21.096	0	21.597	0	0.11	0	0.2505	0	0	0.89	63.457	2	0	0		-21.929	21.929		0	0	0.7	84
1	1	1	1	635	4	0	0	0	1	0	0.72	80.795	0.6	0.9	99.715	49.8575	74.7862	1	1	1	1	0.61	97.538	1	0	0	-2.177	2.177	0	47.6805	0	0.29	0	22.7518	0	0	0.69	84.608	2	1	1		-15.107	15.107		0	0
1	0	0	0	636	4	0	0	0	1	0			5.92	6.22	9.633	4.8165	7.22475	5	0	0	0	5.29	10.969	5	0		1.336	-1.336		6.1525		0.93		3.74425			5.23	11.114	5	0	0		1.481	-1.481		0		6.66	8
1	1	1	1	637	4	0	0	0	1	0	0.84	90.87	0.9	1.2	83.667	41.8335	62.7503	2	0	1	1	0.88	85.865	2	0	0	2.198	-2.198	0	44.0315	0	0.32	0	23.1147	0	0	0.59	136.204	1	3	2		52.537	-52.537		0	0	0.8	96
1	1	1	1	638	4	0	0	0	1	0	1.11	69.564	0.99	1.29	79.383	39.6915	59.5373	2	0	1	1	0.76	107.704	1	3	2	28.321	-28.321	0	68.0125	0	0.53	0	48.1667	0	0												0.9	88
1	1	1	1	639	4	0	0	0	1	0	0.96	78.127	0.85	1.15	89.907	44.9535	67.4303	2	0	1	1	0.79	97.833	1	3	2	7.926	-7.926	0	52.8795	0	0.36	0	30.4027	0	0												0.97	77
1	1	1	1	640	4	0	0	0	1	0	0.98	78.835	0.97	1.27	79.774	39.887	59.8305	2	0	1	1	1.09	69.482	2	0	0	-10.292	10.292	0	29.595	0	0.18	0	9.6515	0	0												1.08	70
1	1	1	1	641	4	0	0	0	1	0	1.34	54.944	1	1.3	76.747	38.3735	57.5602	2	0	1	1	1.14	65.977	2	0	0	-10.77	10.77	0	27.6035	0	0.16	0	8.41675	0	0
1	1	1	1	642	4	0	0	0	1	0			0.64	0.94	91.476	45.738	68.607	1	1	1	1	0.77	73.687	2	1	1	-17.789	17.789	0	27.949	0	0.17	0	5.08	0	0
1	1	1	1	643	2	0	0	1	0	0			0.56	0.86	109.693	54.8465	82.2698	1	1	1	1	0.55	111.997	1	0	0	2.304	-2.304	0	57.1505	0	0.31	0	29.7272	0	0	0.55	111.997	1	0	0		2.304	-2.304		0	0	0.55	112
1	0	0	1	644	3	1	0	0	0	1			0.75	1.05	106.594	53.297	79.9455	1	1	1	1	1.12	67.105	2	1	1	-39.489	39.489	1	13.808		-0.07		-12.8405	1	1	1.17	63.807	2	1	1	-3.298	-42.787	42.787	-16.1385	1		1.11	68
1	1	1	1	645	4	0	0	0	1	0	0.67	121.835	0.6	0.9	138.381	69.1905	103.786	1	1	1	1	0.71	113.554	1	0	0	-24.827	24.827	0	44.3635	0	0.19	0	9.76825	0	0												0.7	115
1	1	1	1	646	1	0	1	0	0	0			1.04	1.34	71.02	35.51	53.265	2	0	1	1	1.14	63.881	2	0	0	-7.139	7.139	0	28.371	0	0.2	0	10.616	0	0												1.08	68
1	1	1	1	647	4	0	0	0	1	0	1.33	53.157	1.51	1.81	45.914	22.957	34.4355	3	0	0	1	1.5	46.134	3	0	0	0.22	-0.22	0	23.177	0	0.31	0	11.6985	0	0												2.04	32.353
1	1	0	0	648	3	1	0	0	0	0			0.62	0.92	108.916	54.458	81.687	1	1	1	1	0.59	115.332	1	0		6.416	-6.416	0	60.874		0.33		33.645			0.63	106.924	1	0	0		-1.992	1.992		0	0	0.61	111
1	1	1	1	649	4	0	0	0	1	0	0.77	72.312	0.72	1.02	78.138	39.069	58.6035	2	0	1	1	0.94	57.443	3	1	1	-20.695	20.695	0	18.374	0	0.08	0	-1.1605	1	1
1	1	1	1	650	4	0	0	0	1	0	0.77	109.251	0.81	1.11	103.049	51.5245	77.2868	1	1	1	1	0.76	110.912	1	0	0	7.863	-7.863	0	59.3875	0	0.35	0	33.6252	0	0
1	1	1	1	651	1	0	1	0	0	0	0.83	95.838	1.03	1.33	74.704	37.352	56.028	2	0	1	1	0.97	80.061	2	0	0	5.357	-5.357	0	42.709	0	0.36	0	24.033	0	0
1	1	1	1	652	4	0	0	0	1	0	1.14	65.749	1.11	1.41	67.804	33.902	50.853	2	0	1	1	0.93	83.162	2	0	0	15.358	-15.358	0	49.26	0	0.48	0	32.309	0	0												1.01	75
1	1	1	1	653	4	0	0	0	1	0	0.8	71.987	0.61	0.91	98.435	49.2175	73.8263	1	1	1	1	0.66	89.881	2	1	1	-8.554	8.554	0	40.6635	0	0.25	0	16.0547	0	0
1	1	1	1	654	3	1	0	0	0	0	0.6	93.695	0.56	0.86	107.336	53.668	80.502	1	1	1	1	0.52	116.92	1	0	0	9.584	-9.584	0	63.252	0	0.34	0	36.418	0	0												0.47	131
1	1	1	1	655	4	0	0	0	1	0	0.79	100.049	0.7	1	115.035	57.5175	86.2763	1	1	1	1	0.78	101.19	1	0	0	-13.845	13.845	0	43.6725	0	0.22	0	14.9137	0	0
1	1	1	1	656	4	0	0	0	1	0			0.81	1.11	91.924	45.962	68.943	1	1	1	1	1.1	64.573	2	1	1	-27.351	27.351	0	18.611	0	0.01	0	-4.37	1	1	1.09	65.091	2	1	1	0.518	-26.833	26.833	-3.852	1	0
1	1	1	1	657	4	0	0	0	1	0			1.04	1.34	75.905	37.9525	56.9288	2	0	1	1	1.33	56.914	3	1	1	-18.991	18.991	0	18.9615	0	0.01	0	-0.01475	1	1
1	1	1	1	658	4	0	0	0	1	0	0.72	81.811	0.69	0.99	85.93	42.965	64.4475	2	0	1	1	0.7	84.515	2	0	0	-1.415	1.415	0	41.55	0	0.29	0	20.0675	0	0
1	1	1	1	659	3	1	0	0	0	0	0.82	103.033	0.71	1.01	121.085	60.5425	90.8137	1	1	1	1	0.9	92.098	1	0	0	-28.987	28.987	0	31.5555	0	0.11	0	1.28425	0	0	0.83	101.118	1	0	0		-19.967	19.967		0	0
1	1	1	1	660	4	0	0	0	1	0	0.75	77.313	0.77	1.07	74.772	37.386	56.079	2	0	1	1	0.7	83.465	2	0	0	8.693	-8.693	0	46.079	0	0.37	0	27.386	0	0												0.75	77
1	1	1	1	661	4	0	0	0	1	0	0.51	117.247	0.64	0.94	89.981	44.9905	67.4857	2	0	1	1	0.65	88.386	2	0	0	-1.595	1.595	0	43.3955	0	0.29	0	20.9002	0	0
1	1	1	1	662	4	0	0	0	1	0	1.18	60.344	1.32	1.62	52.876	26.438	39.657	3	0	0	1	1.24	56.832	3	0	0	3.956	-3.956	0	30.394	0	0.38	0	17.175	0	0	1.18	60.18	2	3	2		7.304	-7.304		0	0
1	1	1	1	663	3	1	0	0	0	0			0.86	1.16	64.327	32.1635	48.2452	2	0	1	1	0.81	68.931	2	0	0	4.604	-4.604	0	36.7675	0	0.35	0	20.6857	0	0	0.9	60.875	2	0	0		-3.452	3.452		0	0	0.95	57.193
1	1	1	1	664	3	1	0	0	0	1	1.01	71.258	0.88	1.18	83.539	41.7695	62.6543	2	0	1	1	0.86	85.784	2	0	0	2.245	-2.245	0	44.0145	0	0.32	0	23.1298	0	0
2	1	1	1	665	1	0	1	0	0	0	0.8	73.166	0.83	1.13	70.123	35.0615	52.5923	2	0	1	1	0.82	70.838	2	0	0	0.715	-0.715	0	35.7765	0	0.31	0	18.2457	0	0	0.89	64.48	2	0	0		-5.643	5.643		0	0
2	1	1	1	666	1	0	1	0	0	0	0.86	91.021	0.92	1.22	83.919	41.9595	62.9393	2	0	1	1	0.82	95.837	1	3	2	11.918	-11.918	0	53.8775	0	0.4	0	32.8978	0	0	0.76	104.62	1	3	2		20.701	-20.701		0	0	0.79	100
2	1	1	1	667	1	0	1	0	0	0	1.04	72.484	1	1.3	75.715	37.8575	56.7863	2	0	1	1	1.09	68.548	2	0	0	-7.167	7.167	0	30.6905	0	0.21	0	11.7617	0	0	1.15	64.437	2	0	0		-11.278	11.278		0	0	1.15	64
2	1	1	1	668	2	0	0	1	0	0	1.05	72.294	1.1	1.4	68.515	34.2575	51.3863	2	0	1	1	0.93	82.879	2	0	0	14.364	-14.364	0	48.6215	0	0.47	0	31.4928	0	0	0.99	77.11	2	0	0		8.595	-8.595		0	0	1.03	74
2	1	1	1	669	1	0	1	0	0	0	0.95	81.145	1.02	1.32	74.499	37.2495	55.8742	2	0	1	1	0.94	81.862	2	0	0	7.363	-7.363	0	44.6125	0	0.38	0	25.9877	0	0	0.97	78.948	2	0	0		4.449	-4.449		0	0	0.96	80
2	1	1	1	670	1	0	1	0	0	0	0.98	77.757	0.86	1.16	90.11	45.055	67.5825	1	1	1	1	0.97	78.424	2	1	1	-11.686	11.686	0	33.369	0	0.19	0	10.8415	0	0	0.94	81.319	2	1	1		-8.791	8.791		0	0
2	1	1	1	671	1	0	1	0	0	0	0.62	94.889	0.74	1.04	77.145	38.5725	57.8588	2	0	1	1	0.67	86.519	2	0	0	9.374	-9.374	0	47.9465	0	0.37	0	28.6603	0	0	0.56	106.413	1	3	2		29.268	-29.268		0	0
2	1	1	1	672	2	0	0	1	0	0	0.73	80.01	0.6	0.9	100.331	50.1655	75.2482	1	1	1	1	0.64	88.061	2	1	1	-12.27	12.27	0	37.8955	0	0.26	0	12.8128	0	0	0.65	91.195	1	0	0		-9.136	9.136		0	0	0.59	102
2	1	1	1	673	1	0	1	0	0	0	0.92	82.827	0.95	1.25	79.565	39.7825	59.6737	2	0	1	1	0.85	90.462	1	3	2	10.897	-10.897	0	50.6795	0	0.4	0	30.7883	0	0	0.9	84.688	2	0	0		5.123	-5.123		0	0	1.01	74
2	1	1	1	674	1	0	1	0	0	0	1.1	50.665	1.05	1.35	53.28	26.64	39.96	3	0	0	1	1	56.366	3	0	0	3.086	-3.086	0	29.726	0	0.35	0	16.406	0	0	0.96	58.891	3	0	0		5.611	-5.611		0	0	0.89	64
2	1	1	1	675	1	0	1	0	0	0	0.85	65.201	0.74	1.04	76.303	38.1515	57.2272	2	0	1	1	0.69	82.719	2	0	0	6.416	-6.416	0	44.5675	0	0.35	0	25.4917	0	0	0.72	78.754	2	0	0		2.451	-2.451		0	0
2	1	1	1	676	2	0	0	1	0	0	1.12	68.848	1.09	1.39	71.039	35.5195	53.2793	2	0	1	1	1.16	65.861	2	0	0	-5.178	5.178	0	30.3415	0	0.23	0	12.5817	0	0	0.96	81.935	2	0	0		10.896	-10.896		0	0	1.04	75
2	1	1	1	677	1	0	1	0	0	0			0.85	1.15	98.848	49.424	74.136	1	1	1	1	0.87	96.231	1	0	0	-2.617	2.617	0	46.807	0	0.28	0	22.095	0	0	0.8	105.506	1	0	0		6.658	-6.658		0	0
2	1	1	1	678	1	0	1	0	0	0	0.97	83.695	1.03	1.33	77.747	38.8735	58.3102	2	0	1	1	0.87	94.058	1	3	2	16.311	-16.311	0	55.1845	0	0.46	0	35.7478	0	0	0.87	94.058	1	3	2		16.311	-16.311		0	0
2	1	1	1	679	2	0	0	1	0	0	0.86	94.915	0.96	1.26	83.6	41.8	62.7	2	0	1	1	1.04	75.905	2	0	0	-7.695	7.695	0	34.105	0	0.22	0	13.205	0	0	1.08	72.67	2	0	0		-10.93	10.93		0	0	0.92	87
2	1	1	1	680	1	0	1	0	0	0			0.54	0.84	116.782	58.391	87.5865	1	1	1	1	0.31	178.579	1	0	0	61.797	-61.797	0	120.188	0	0.53	0	90.9925	0	0	0.41	160.475	1	0	0		43.693	-43.693		0	0
2	1	1	1	681	1	0	1	0	0	0	0.92	60.706	1.05	1.35	51.964	25.982	38.973	3	0	0	1	1.15	46.785	3	0	0	-5.179	5.179	0	20.803	0	0.2	0	7.812	0	0	1.21	44.119	3	0	0		-7.845	7.845		0	0	0.91	61
2	1	1	1	682	2	0	0	1	0	0	0.56	113.68	0.6	0.9	104.98	52.49	78.735	1	1	1	1	0.65	95.348	1	0	0	-9.632	9.632	0	42.858	0	0.25	0	16.613	0	0	0.67	92.071	1	0	0		-12.909	12.909		0	0	0.6	104
2	1	1	1	683	1	0	1	0	0	0	0.63	96.391	0.55	0.85	112.368	56.184	84.276	1	1	1	1	0.58	105.688	1	0	0	-6.68	6.68	0	49.504	0	0.27	0	21.412	0	0	0.59	103.623	1	0	0		-8.745	8.745		0	0	0.7	85
2	1	1	1	684	1	0	1	0	0	0	1.01	75.871	1.09	1.39	69.241	34.6205	51.9308	2	0	1	1	1	76.221	2	0	0	6.98	-6.98	0	41.6005	0	0.39	0	24.2903	0	0	0.96	79.897	2	0	0		10.656	-10.656		0	0	1.04	73
2	1	1	1	685	1	0	1	0	0	0	0.92	62.481	0.78	1.08	75.593	37.7965	56.6947	2	0	1	1	0.81	72.371	2	0	0	-3.222	3.222	0	34.5745	0	0.27	0	15.6762	0	0	0.85	68.223	2	0	0		-7.37	7.37		0	0
2	1	1	1	686	1	0	1	0	0	0	1.1	67.393	0.92	1.22	85.567	42.7835	64.1752	2	0	1	1	1.05	70.887	2	0	0	-14.68	14.68	0	28.1035	0	0.17	0	6.71175	0	0	1.08	68.619	2	0	0		-16.948	16.948		0	0	1.04	72
2	1	1	1	687	1	0	1	0	0	0	0.87	99.859	0.86	1.16	96.594	48.297	72.4455	1	1	1	1	0.96	88.627	2	1	1	-7.967	7.967	0	40.33	0	0.2	0	16.1815	0	0	1.09	76.545	2	1	1		-20.049	20.049		0	0
2	1	1	1	688	2	0	0	1	0	0	0.62	97.536	0.53	0.83	116.889	58.4445	87.6667	1	1	1	1	0.56	109.337	1	0	0	-7.552	7.552	0	50.8925	0	0.27	0	21.6703	0	0	0.56	109.337	1	0	0		-7.552	7.552		0	0	0.57	107
2	1	1	1	689	1	0	1	0	0	0			0.72	1.02	78.138	39.069	58.6035	2	0	1	1	0.8	69.192	2	0	0	-8.946	8.946	0	30.123	0	0.22	0	10.5885	0	0	0.85	64.352	2	0	0		-13.786	13.786		0	0
2	1	1	1	690	1	0	1	0	0	0	0.99	76.598	0.88	1.18	80.072	40.036	60.054	2	0	1	1	0.97	78.17	2	0	0	-1.902	1.902	0	38.134	0	0.21	0	18.116	0	0	1.07	69.801	2	0	0		-10.271	10.271		0	0	0.91	84
2	1	1	1	691	1	0	1	0	0	0	0.45	143.612	0.56	0.86	111.581	55.7905	83.6857	1	1	1	1	0.56	111.188	1	0	0	-0.393	0.393	0	55.3975	0	0.3	0	27.5023	0	0	0.49	129.712	1	0	0		18.131	-18.131		0	0
2	1	1	1	692	1	0	1	0	0	0	0.83	66.145	0.97	1.27	70.025	35.0125	52.5188	2	0	1	1	0.84	65.073	2	0	0	-4.952	4.952	0	30.0605	0	0.43	0	12.5542	0	0	0.77	71.946	2	0	0		1.921	-1.921		0	0
2	1	1	1	693	1	0	1	0	0	0			1.05	1.35	69.43	34.715	52.0725	2	0	1	1	1.1	65.081	2	0	0	-4.349	4.349	0	30.366	0	0.25	0	13.0085	0	0	1.02	71.591	2	0	0		2.161	-2.161		0	0
2	1	1	1	694	1	0	1	0	0	0	0.78	72.598	0.79	1.09	71.339	35.6695	53.5042	2	0	1	1	0.85	65.56	2	0	0	-5.779	5.779	0	29.8905	0	0.24	0	12.0558	0	0	0.81	69.31	2	0	0		-2.029	2.029		0	0
2	1	1	1	695	1	0	1	0	0	0	0.93	61.088	0.78	1.08	74.836	37.418	56.127	2	0	1	1	0.84	68.702	2	0	0	-6.134	6.134	0	31.284	0	0.24	0	12.575	0	0	0.84	58.7	3	1	1		-16.136	16.136		0	0
2	1	1	1	696	1	0	1	0	0	0	0.82	70.639	0.75	1.05	74.593	37.2965	55.9447	2	0	1	1		65.761	2	0	0	-8.832	8.832	0	28.4645	0	1.05	0	9.81625	0	0
2	1	1	1	697	1	0	1	0	0	0	0.56	107.023	0.68	0.98	85.053	42.5265	63.7897	2	0	1	1	0.47	130.257	1	3	2	45.204	-45.204	0	87.7305	0	0.51	0	66.4673	0	0	0.58	102.19	1	3	2		17.137	-17.137		0	0
2	1	1	1	698	2	0	0	1	0	0	1.04	72.13	1.11	1.41	66.693	33.3465	50.0198	2	0	1	1	1.05	71.11	2	0	0	4.417	-4.417	0	37.7635	0	0.36	0	21.0902	0	0	0.99	76.106	2	0	0		9.413	-9.413		0	0	1	75
2	1	1	1	699	2	0	0	1	0	0	2.24	30.053	2.03	2.33	33.556	16.778	25.167	3	0	0	1	2.33	28.621	4	1	1	-4.935	4.935	0	11.843	0	0	0	3.454	0	0	1.87	36.769	3	0	0		3.213	-3.213		0	0	1.88	37
2	1	1	1	700	1	0	1	0	0	0	1.09	66.879	1.07	1.37	68.128	34.064	51.096	2	0	1	1	1.01	72.613	2	0	0	4.485	-4.485	0	38.549	0	0.36	0	21.517	0	0	1.2	59.515	3	1	1		-8.613	8.613		0	0
2	1	1	1	701	1	0	1	0	0	0	0.69	119.944	0.68	0.98	121.982	60.991	91.4865	1	1	1	1	0.81	99.305	1	0	0	-22.677	22.677	0	38.314	0	0.17	0	7.8185	0	0	0.98	87.936	2	1	1		-34.046	34.046		0	1	0.89	89
2	1	1	1	702	1	0	1	0	0	0			0.69	0.99	85.122	42.561	63.8415	2	0	1	1	0.64	92.842	1	3	2	7.72	-7.72	0	50.281	0	0.35	0	29.0005	0	0	0.72	80.795	2	0	0		-4.327	4.327		0	0
2	1	1	1	703	1	0	1	0	0	0	0.83	95.838	0.85	1.15	93.241	46.6205	69.9308	1	1	1	1	0.82	96.84	1	0	0	3.599	-3.599	0	50.2195	0	0.33	0	26.9093	0	0	0.91	85.874	2	1	1		-7.367	7.367		0	0	0.98	79
2	1	1	1	704	1	0	1	0	0	0	0.59	100.768	0.75	1.05	76.395	38.1975	57.2963	2	0	1	1	0.79	71.742	2	0	0	-4.653	4.653	0	33.5445	0	0.26	0	14.4458	0	0	1.1	48.963	3	1	1		-27.432	27.432		0	0
2	1	1	1	705	2	0	0	1	0	0	0.68	85.54	0.59	0.89	100.768	50.384	75.576	1	1	1	1	0.57	104.558	1	0	0	3.79	-3.79	0	54.174	0	0.32	0	28.982	0	0	0.61	96.687	1	0	0		-4.081	4.081		0	0	0.52	116.243
2	1	1	1	706	1	0	1	0	0	0	0.81	94.209	0.96	1.26	77.463	38.7315	58.0972	2	0	1	1	0.83	91.331	1	3	2	13.868	-13.868	0	52.5995	0	0.43	0	33.2338	0	0	0.89	84.263	2	0	0		6.8	-6.8		0	0
2	1	1	1	707	1	0	1	0	0	0	0.94	79.112	1.01	1.31	72.819	36.4095	54.6142	2	0	1	1	0.88	85.127	2	0	0	12.308	-12.308	0	48.7175	0	0.43	0	30.5127	0	0	1.15	62.511	2	0	0		-10.308	10.308		0	0	1.02	71.792
2	1	1	1	708	1	0	1	0	0	0			0.87	1.17	91.792	45.896	68.844	1	1	1	1	0.82	92.281	1	0	0	0.489	-0.489	0	46.385	0	0.35	0	23.437	0	0	0.84	95.585	1	0	0		3.793	-3.793		0	0
2	1	1	1	709	1	0	1	0	0	0			1.04	1.34	74.995	37.4975	56.2463	2	0	1	1	1.04	74.995	2	0	0	0	0	0	37.4975	0	0.3	0	18.7488	0	0	1.1	70.023	2	0	0		-4.972	4.972		0	0
2	1	1	1	710	2	0	0	1	0	0	1.61	41.822	1.57	1.87	43.054	21.527	32.2905	3	0	0	1	1.91	34.248	3	0	0	-8.806	8.806	0	12.721	0	-0.04	1	1.9575	0	0	1.94	33.637	3	0	0		-9.417	9.417		0	0	1.57	42.941
2	1	1	1	711	1	0	1	0	0	0			0.88	1.18	66.47	33.235	49.8525	2	0	1	1	0.91	63.719	2	0	0	-2.751	2.751	0	30.484	0	0.27	0	13.8665	0	0	0.87	67.111	2	0	0		0.641	-0.641		0	0
2	1	1	1	712	1	0	1	0	0	0	0.57	107.83	0.58	0.88	105.339	52.6695	79.0042	1	1	1	1	0.56	109.693	1	0	0	4.354	-4.354	0	57.0235	0	0.32	0	30.6887	0	0	0.53	116.889	1	0	0		11.55	-11.55		0	0
2	1	1	1	713	1	0	1	0	0	0	0.97	79.217	1	1.3	76.221	38.1105	57.1658	2	0	1	1	0.79	100.049	1	3	2	23.828	-23.828	0	61.9385	0	0.51	0	42.8833	0	0	0.95	80.598	2	0	0		4.377	-4.377		0	0
2	1	1	1	714	1	0	1	0	0	0	0.87	69.203	0.79	1.09	77.352	38.676	58.014	2	0	1	1	0.83	73.066	2	0	0	-4.286	4.286	0	34.39	0	0.26	0	15.052	0	0	0.81	74.844	2	0	0		-2.508	2.508		0	0	0.84	72
2	1	1	1	715	1	0	1	0	0	0			0.89	1.19	88.105	44.0525	66.0787	2	0	1	1	0.85	92.579	1	3	2	4.474	-4.474	0	48.5265	0	0.34	0	26.5002	0	0	0.77	103.765	1	3	2		15.66	-15.66		0	0
2	1	1	1	716	1	0	1	0	0	0	0.9	87.289	0.86	1.16	91.991	45.9955	68.9933	1	1	1	1	0.86	91.661	1	0	0	-0.33	0.33	0	45.6655	0	0.3	0	22.6677	0	0	0.91	85.874	2	1	1		-6.117	6.117		0	0	1.05	73
2	1	1	1	717	1	0	1	0	0	0	1.01	75.351	0.96	1.26	79.63	39.815	59.7225	2	0	1	1	1.04	72.365	2	0	0	-7.265	7.265	0	32.55	0	0.22	0	12.6425	0	0	1.12	60.764	2	0	0		-18.866	18.866		0	0	0.95	80
2	1	1	1	718	1	0	1	0	0	0	0.97	75.657	0.9	1.2	82.263	41.1315	61.6973	2	0	1	1	0.87	85.545	2	0	0	3.282	-3.282	0	44.4135	0	0.33	0	23.8477	0	0	0.82	91.592	1	3	2		9.329	-9.329		0	0
2	1	1	1	719	2	0	0	1	0	0	0.74	107.528	0.85	1.15	91.636	45.818	68.727	1	1	1	1	0.78	91.636	1	0	0	0	0	0	45.818	0	0.37	0	22.909	0	0	0.75	105.527	1	0	0		13.891	-13.891		0	0
2	1	1	1	720	1	0	1	0	0	0			0.9	1.2	87.936	43.968	65.952	2	0	1	1	0.8	100.364	1	3	2	12.428	-12.428	0	56.396	0	0.4	0	34.412	0	0	0.8	100.264	1	3	2		12.328	-12.328		0	0	0.83	96
2	1	1	1	721	1	0	1	0	0	0	0.76	79.011	0.79	1.09	75.283	37.6415	56.4622	2	0	1	1	0.81	73.142	2	0	0	-2.141	2.141	0	35.5005	0	0.28	0	16.6797	0	0	0.77	77.266	2	0	0		1.983	-1.983		0	0
2	1	1	1	722	1	0	1	0	0	0	0.88	89.911	0.8	1.1	99.998	49.999	74.9985	1	1	1	1	0.91	86.183	2	1	1	-13.815	13.815	0	36.184	0	0.19	0	11.1845	0	0	0.8	99.998	1	0	0		0	0		0	0	0.74	109
2	1	1	1	723	1	0	1	0	0	0	0.72	108.889	0.82	1.12	93.432	46.716	70.074	1	1	1	1	0.66	120.029	1	0	0	26.597	-26.597	0	73.313	0	0.46	0	49.955	0	0	0.61	131.452	1	0	0		38.02	-38.02		0	0
2	1	1	1	724	1	0	1	0	0	0	0.77	78.416	0.69	0.99	88.998	44.499	66.7485	2	0	1	1	0.68	90.168	1	3	2	1.17	-1.17	0	45.669	0	0.31	0	23.4195	0	0	0.71	85.785	2	0	0		-3.213	3.213		0	0	0.65	95
2	1	1	1	725	1	0	1	0	0	0			0.92	1.22	87.441	43.7205	65.5807	2	0	1	1	0.92	87.441	2	0	0	0	0	0	43.7205	0	0.3	0	21.8603	0	0	1.19	64.975	2	0	0		-22.466	22.466		0	0
2	1	1	1	726	2	0	0	1	0	0	0.77	74.772	0.78	1.08	73.446	36.723	55.0845	2	0	1	1	0.7	82.968	2	0	0	9.522	-9.522	0	46.245	0	0.38	0	27.8835	0	0	0.83	68.162	2	0	0		-5.284	5.284		0	0	0.88	64
2	1	1	1	727	1	0	1	0	0	0	0.76	75.457	0.6	0.9	74.327	37.1635	55.7452	2	0	1	1	0.65	90.112	1	3	2	15.785	-15.785	0	52.9485	0	0.25	0	34.3667	0	0	0.73	78.816	2	0	0		4.489	-4.489		0	0
2	1	1	1	728	1	0	1	0	0	0	0.85	66.511	0.9	1.2	67.226	33.613	50.4195	2	0	1	1	1.06	51.399	3	1	1	-15.827	15.827	0	17.786	0	0.14	0	0.9795	0	0	1	54.974	3	1	1		-12.252	12.252		0	0	1.09	50
2	1	1	1	729	1	0	1	0	0	0	0.74	107.528	0.78	1.08	100.53	50.265	75.3975	1	1	1	1	0.81	96.245	1	0	0	-4.285	4.285	0	45.98	0	0.27	0	20.8475	0	0	0.8	97.635	1	0	0		-2.895	2.895		0	0
2	1	1	1	730	2	0	0	1	0	0	0.93	79.425	0.87	1.17	85.779	42.8895	64.3342	2	0	1	1	0.8	94.24	1	3	2	8.461	-8.461	0	51.3505	0	0.37	0	29.9057	0	0	0.7	109.94	1	3	2		24.161	-24.161		0	0	0.81	92.899
2	1	1	1	731	2	0	0	1	0	0	0.82	69.327	0.73	1.03	79.281	39.6405	59.4608	2	0	1	1	0.7	82.968	2	0	0	3.687	-3.687	0	43.3275	0	0.33	0	23.5072	0	0	0.76	75.457	2	0	0		-3.824	3.824		0	0	0.7	83
2	1	1	1	732	1	0	1	0	0	0	0.85	67.335	0.96	1.26	58.512	29.256	43.884	3	0	0	1	1.15	47.356	3	0	0	-11.156	11.156	0	18.1	0	0.11	0	3.472	0	0	0.91	62.042	2	3	2		3.53	-3.53		0	0	1.02	54
2	1	1	1	733	1	0	1	0	0	0	0.77	78.119	0.83	1.13	71.379	35.6895	53.5343	2	0	1	1	0.92	63.378	2	0	0	-8.001	8.001	0	27.6885	0	0.21	0	9.84375	0	0	0.95	61.074	2	0	0		-10.305	10.305		0	0	0.88	67
2	1	1	1	734	1	0	1	0	0	0	0.9	85.504	1	1.3	75.47	37.735	56.6025	2	0	1	1	0.98	77.25	2	0	0	1.78	-1.78	0	39.515	0	0.32	0	20.6475	0	0	0.98	77.003	2	0	0		1.533	-1.533		0	0	1.02	74
2	1	1	1	735	1	0	1	0	0	0	0.9	82.042	0.94	1.24	77.82	38.91	58.365	2	0	1	1	0.83	89.839	2	0	0	12.019	-12.019	0	50.929	0	0.41	0	31.474	0	0	0.98	74.166	2	0	0		-3.654	3.654		0	0
2	1	1	1	736	1	0	1	0	0	0	0.77	103.406	0.67	0.97	121.413	60.7065	91.0597	1	1	1	1	0.87	89.509	2	1	1	-31.904	31.904	1	28.8025	0	0.1	0	-1.55075	1	1	0.73	109.597	1	0	0	20.088	-11.816	11.816	18.5373	0	0
2	1	1	1	737	1	0	1	0	0	0	0.87	62.971	0.92	1.22	61.827	30.9135	46.3702	2	0	1	1	0.88	61.827	2	0	0	0	0	0	30.9135	0	0.34	0	15.4567	0	0	0.97	55.256	3	1	1		-6.571	6.571		0	0
2	1	1	1	738	1	0	1	0	0	0	0.7	83.215	0.67	0.97	87.27	43.635	65.4525	2	0	1	1	0.64	92.008	1	3	2	4.738	-4.738	0	48.373	0	0.33	0	26.5555	0	0	0.87	64.558	2	0	0		-22.712	22.712		0	0	0.76	75
2	1	1	1	739	2	0	0	1	0	0	0.89	84.024	0.93	1.23	79.644	39.822	59.733	2	0	1	1	0.95	77.712	2	0	0	-1.932	1.932	0	37.89	0	0.28	0	17.979	0	0	0.9	82.716	2	0	0		3.072	-3.072		0	0	0.85	88.112
2	1	1	1	740	2	0	0	1	0	0	0.5	120.608	0.49	0.79	123.453	61.7265	92.5898	1	1	1	1	0.49	123.453	1	0	0	0	0	0	61.7265	0	0.3	0	30.8632	0	0	0.47	129.182	1	0	0		5.729	-5.729		0	0	0.41	151.235
2	1	1	1	741	2	0	0	1	0	0	0.76	77.628	0.64	0.94	94.655	47.3275	70.9913	1	1	1	1	0.66	91.047	1	0	0	-3.608	3.608	0	43.7195	0	0.28	0	20.0557	0	0	0.64	94.338	1	0	0		-0.317	0.317		0	0
2	1	1	1	742	1	0	1	0	0	0	1.26	42.104	1.6	1.9	31.866	15.933	23.8995	3	0	0	1	1.18	45.153	3	0	0	13.287	-13.287	0	29.22	0	0.72	0	21.2535	0	0	1.07	50.551	3	0	0		18.685	-18.685		0	0
2	1	1	1	743	2	0	0	1	0	0	0.94	80.543	0.88	1.18	86.913	43.4565	65.1847	2	0	1	1	0.88	86.644	2	0	0	-0.269	0.269	0	43.1875	0	0.3	0	21.4593	0	0	0.92	82.311	2	0	0		-4.602	4.602		0	0	0.99	76
2	1	1	1	744	1	0	1	0	0	0	0.82	94.292	0.64	0.94	125.512	62.756	94.134	1	1	1	1	0.78	99.585	1	0	0	-25.927	25.927	0	36.829	0	0.16	0	5.451	0	0	0.77	101.079	1	0	0		-24.433	24.433		0	0
2	1	1	1	745	1	0	1	0	0	0	0.78	73.015	0.77	1.07	73.897	36.9485	55.4228	2	0	1	1	0.83	66.837	2	0	0	-7.06	7.06	0	29.8885	0	0.24	0	11.4142	0	0	0.89	62.523	2	0	0		-11.374	11.374		0	0
2	1	1	1	746	1	0	1	0	0	0	0.84	92.896	0.74	1.04	107.528	53.764	80.646	1	1	1	1	0.75	105.875	1	0	0	-1.653	1.653	0	52.111	0	0.29	0	25.229	0	0	0.71	112.417	1	0	0		4.889	-4.889		0	0	0.68	118
2	1	1	1	747	2	0	0	1	0	0	0.64	93.13	0.57	0.87	106.119	53.0595	79.5892	1	1	1	1	0.53	115.414	1	0	0	9.295	-9.295	0	62.3545	0	0.34	0	35.8248	0	0	0.51	120.653	1	0	0		14.534	-14.534		0	0
2	1	1	1	748	1	0	1	0	0	0	0.64	97.83	0.63	0.93	99.233	49.6165	74.4248	1	1	1	1	0.57	111.382	1	0	0	12.149	-12.149	0	61.7655	0	0.36	0	36.9573	0	0	0.63	99.233	1	0	0		0	0		0	0	0.63	99
2	1	1	1	749	1	0	1	0	0	0	1.31	51.88	1.66	1.96	39.383	19.6915	29.5373	3	0	0	1	1.37	49.152	3	0	0	9.769	-9.769	0	29.4605	0	0.59	0	19.6148	0	0	1.45	49.125	3	0	0		9.742	-9.742		0	0	1.35	49.993
2	1	1	1	750	1	0	1	0	0	0	0.95	80.598	0.95	1.25	80.332	40.166	60.249	2	0	1	1	0.91	84.421	2	0	0	4.089	-4.089	0	44.255	0	0.34	0	24.172	0	0	0.95	80.332	2	0	0		0	0		0	0	0.95	80
2	1	1	1	751	2	0	0	1	0	0	0.73	81.321	0.77	1.07	76.466	38.233	57.3495	2	0	1	1	0.8	72.921	2	0	0	-3.545	3.545	0	34.688	0	0.27	0	15.5715	0	0	0.8	72.921	2	0	0		-3.545	3.545		0	0	0.76	77
2	1	1	1	752	2	0	0	1	0	0	1.14	47.121	2.6	2.9	50.155	25.0775	37.6163	3	0	0	1	0.87	64.185	2	3	2	14.03	-14.03	0	39.1075	0	2.03	0	26.5688	0	0	0.93	59.43	3	0	0		9.275	-9.275		0	0
2	0	0	0	753	1	0	1	0	0	0	5.29	8.139	6.99	7.29	5.882	2.941	4.4115	5	0	0	0	5.83	7.253	5	0		1.371	-1.371		4.312		1.46		2.8415			5.24	7.865	5	0	0		1.983	-1.983		0
2	1	1	1	754	2	0	0	1	0	0			0.77	1.07	73.279	36.6395	54.9592	2	0	1	1	0.84	66.098	2	0	0	-7.181	7.181	0	29.4585	0	0.23	0	11.1388	0	0	0.71	80.251	2	0	0		6.972	-6.972		0	0
2	1	1	1	755	2	0	0	1	0	0	0.78	75.336	0.77	1.07	76.21	38.105	57.1575	2	0	1	1	1.18	46.566	3	1	1	-29.644	29.644	0	8.461	0	-0.11	1	-10.5915	1	1	0.56	110.055	1	3	2	63.489	33.845	-33.845	52.8975	0	0
2	1	1	1	756	2	0	0	1	0	0	0.63	99.625	0.56	0.86	114.129	57.0645	85.5968	1	1	1	1	0.64	97.445	1	0	0	-16.684	16.684	0	40.3805	0	0.22	0	11.8482	0	0	0.56	113.68	1	0	0		-0.449	0.449		0	0
2	1	1	1	757	1	0	1	0	0	0	0.84	94.523	0.78	1.08	102.593	51.2965	76.9447	1	1	1	1	0.9	86.976	2	1	1	-15.617	15.617	0	35.6795	0	0.18	0	10.0312	0	0	0.82	96.499	1	0	0		-6.094	6.094		0	0	0.87	90
2	1	1	1	758	2	0	0	1	0	0	0.98	76.29	0.88	1.18	86.38	43.19	64.785	2	0	1	1	0.95	78.84	2	0	0	-7.54	7.54	0	35.65	0	0.23	0	14.055	0	0	1.01	73.46	2	0	0		-12.92	12.92		0	0	0.92	82
2	1	1	1	759	2	0	0	1	0	0	0.65	89.599	0.66	0.96	88.034	44.017	66.0255	2	0	1	1	0.65	89.599	2	0	0	1.565	-1.565	0	45.582	0	0.31	0	23.5735	0	0
2	1	1	1	760	1	0	1	0	0	0	1.21	62.973	1.08	1.38	71.566	35.783	53.6745	2	0	1	1	1.01	77.272	2	0	0	5.706	-5.706	0	41.489	0	0.37	0	23.5975	0	0	1.08	71.522	2	0	0		-0.044	0.044		0	0	1.02	76
2	1	1	1	761	1	0	1	0	0	0	0.97	80.354	1.41	1.71	52.185	26.0925	39.1388	3	0	0	1	1.21	62.26	2	3	2	10.075	-10.075	0	36.1675	0	0.5	0	23.1212	0	0	1.52	47.677	3	0	0		-4.508	4.508		0	0	1.74	41
2	1	1	1	762	1	0	1	0	0	0	0.85	98.848	0.85	1.15	98.377	49.1885	73.7827	1	1	1	1	1.22	64.831	2	1	1	-33.546	33.546	1	15.6425	0	-0.07	1	-8.95175	1	1	1.01	80.623	2	1	1	15.792	-17.754	17.754	6.84025	0	0	0.87	96
2	1	1	1	763	1	0	1	0	0	0	0.68	87.111	0.74	1.04	78.52	39.26	58.89	2	0	1	1	0.65	91.105	1	3	2	12.585	-12.585	0	51.845	0	0.39	0	32.215	0	0	0.81	70.527	2	0	0		-7.993	7.993		0	0
2	1	1	1	764	1	0	1	0	0	0	0.99	57.216	0.89	1.19	64.697	32.3485	48.5228	2	0	1	1	0.94	60.742	2	0	0	-3.955	3.955	0	28.3935	0	0.25	0	12.2192	0	0	0.94	60.538	2	0	0		-4.159	4.159		0	0	0.82	71
2	1	1	1	765	2	0	0	1	0	0	0.66	91.665	0.63	0.93	96.391	48.1955	72.2933	1	1	1	1	0.68	88.26	2	1	1	-8.131	8.131	0	40.0645	0	0.25	0	15.9668	0	0	0.71	83.97	2	1	1		-12.421	12.421		0	0	0.79	74
2	1	1	1	766	2	0	0	1	0	0	1.34	53.17	1.38	1.68	51.395	25.6975	38.5463	3	0	0	1	1.65	41.693	3	0	0	-9.702	9.702	0	15.9955	0	0.03	0	3.14675	0	0	1.45	58.397	3	0	0		7.002	-7.002		0	0	1.31	54
2	1	1	1	767	2	0	0	1	0	0	0.59	101.979	0.7	1	85.122	42.561	63.8415	2	0	1	1	0.56	107.979	1	3	2	22.857	-22.857	0	65.418	0	0.44	0	44.1375	0	0												0.45	139
2	1	1	1	768	1	0	1	0	0	0	1.17	60.45	1.24	1.54	56.529	28.2645	42.3968	3	0	0	1	1.26	55.35	3	0	0	-1.179	1.179	0	27.0855	0	0.28	0	12.9532	0	0	1.24	56.381	3	0	0		-0.148	0.148		0	0
2	1	1	1	769	1	0	1	0	0	0			0.72	1.02	109.222	54.611	81.9165	1	1	1	1	0.75	103.878	1	0	0	-5.344	5.344	0	49.267	0	0.27	0	21.9615	0	0
2	1	1	1	770	1	0	1	0	0	0	1.51	47.215	1.51	1.81	47.215	23.6075	35.4113	3	0	0	1	1.55	45.66	3	0	0	-1.555	1.555	0	22.0525	0	0.26	0	10.2487	0	0	1.51	45.66	3	0	0		-1.555	1.555		0	0	1.29	56
2	1	1	1	771	1	0	1	0	0	0	0.63	94.544	0.61	0.91	97.831	48.9155	73.3732	1	1	1	1	0.58	103.694	1	0	0	5.863	-5.863	0	54.7785	0	0.33	0	30.3208	0	0	0.7	83.465	2	1	1		-14.366	14.366		0	0
2	1	1	1	772	2	0	0	1	0	0	0.6	100.331	0.71	1.01	82.361	41.1805	61.7708	2	0	1	1	0.58	103.694	1	3	2	21.333	-21.333	0	62.5135	0	0.43	0	41.9232	0	0	0.58	103.694	1	3	2		21.333	-21.333		0	0
2	1	1	1	773	1	0	1	0	0	0	0.77	79.349	0.7	1	88.574	44.287	66.4305	2	0	1	1	0.58	107.538	1	3	2	18.964	-18.964	0	63.251	0	0.42	0	41.1075	0	0	0.72	85.397	2	0	0		-3.177	3.177		0	0
2	1	1	1	774	1	0	1	0	0	0	0.73	82.468	0.6	0.9	109.719	54.8595	82.2892	1	1	1	1	0.58	107.538	1	0	0	-2.181	2.181	0	52.6785	0	0.32	0	25.2488	0	0	0.61	101.459	1	0	0		-8.26	8.26		0	0	0.6	103
2	1	1	1	775	1	0	1	0	0	0	1.22	61.902	1.21	1.51	62.492	31.246	46.869	2	0	1	1	1.54	47.135	3	1	1	-15.357	15.357	0	15.889	0	-0.03	1	0.266	0	0	1.27	58.878	3	1	1		-3.614	3.614		0	0	1.18	64
2	1	1	1	776	1	0	1	0	0	0	0.93	84.356	0.91	1.21	86.499	43.2495	64.8742	2	0	1	1	0.96	81.321	2	0	0	-5.178	5.178	0	38.0715	0	0.25	0	16.4468	0	0	1.02	75.826	2	0	0		-10.673	10.673		0	0	0.98	79
2	1	1	1	777	1	0	1	0	0	0	0.48	125.082	0.54	0.84	108.903	54.4515	81.6773	1	1	1	1	0.57	102.316	1	0	0	-6.587	6.587	0	47.8645	0	0.27	0	20.6388	0	0	0.55	106.622	1	0	0		-2.281	2.281		0	0
2	1	1	1	778	1	0	1	0	0	0	0.9	81.192	1.01	1.31	71.076	35.538	53.307	2	0	1	1	1.09	65.091	2	0	0	-5.985	5.985	0	29.553	0	0.22	0	11.784	0	0
2	0	0	0	779	1	0	1	0	0	0	7.35	7.852	5.98	6.28	9.963	4.9815	7.47225	5	0	0	0	4.14	15.17	4	3		5.207	-5.207		10.1885		2.14		7.69775			8	7.093	5	0	0		-2.87	2.87		0		10.24	5
2	1	1	1	780	1	0	1	0	0	0	0.86	63.33	0.91	1.21	59.332	29.666	44.499	3	0	0	1	1.9	25.308	4	1	1	-34.024	34.024	1	-4.358	1	-0.69	1	-19.191	1	1	1.26	40.665	3	0	0	15.357	-18.667	18.667	-3.834	0	0	1.15	45.174
2	1	1	1	781	1	0	1	0	0	0	0.53	119.329	0.53	0.83	119.329	59.6645	89.4967	1	1	1	1	0.48	133.305	1	0	0	13.976	-13.976	0	73.6405	0	0.35	0	43.8083	0	0	0.31	179.784	1	0	0		60.455	-60.455		0	0
2	1	1	1	782	1	0	1	0	0	0	0.86	93.025	0.9	1.2	70.023	35.0115	52.5172	2	0	1	1	0.8	101.122	1	3	2	31.099	-31.099	0	66.1105	0	0.4	0	48.6048	0	0	0.76	106.882	1	3	2		36.859	-36.859		0	0	0.99	79
2	1	1	1	783	1	0	1	0	0	0	1.22	42.968	1.21	1.51	43.262	21.631	32.4465	3	0	0	1	1.11	47.663	3	0	0	4.401	-4.401	0	26.032	0	0.4	0	15.2165	0	0	1.42	35.871	3	0	0		-7.391	7.391		0	0	1.24	41.945
2	1	1	1	784	1	0	1	0	0	0			1.89	2.19	35.039	17.5195	26.2793	3	0	0	1	1.61	42.046	3	0	0	7.007	-7.007	0	24.5265	0	0.58	0	15.7667	0	0	1.78	37.447	3	0	0		2.408	-2.408		0	0
2	1	1	1	785	1	0	1	0	0	0			1.59	1.89	41.788	20.894	31.341	3	0	0	1	1.68	39.12	3	0	0	-2.668	2.668	0	18.226	0	0.21	0	7.779	0	0	1.86	34.785	3	0	0		-7.003	7.003		0	0
2	1	1	1	786	1	0	1	0	0	0			0.7	1	81.143	40.5715	60.8573	2	0	1	1	0.81	71.186	2	0	0	-9.957	9.957	0	30.6145	0	0.19	0	10.3288	0	0	0.65	91.767	1	3	2		10.624	-10.624		0	0
2	1	1	1	787	1	0	1	0	0	0	1	53.213	1.07	1.37	48.973	24.4865	36.7297	3	0	0	1	0.96	55.504	3	0	0	6.531	-6.531	0	31.0175	0	0.41	0	18.7743	0	0	0.82	55.504	3	0	0		6.531	-6.531		0	0
2	1	1	1	788	1	0	1	0	0	0	1.05	74.171	0.95	1.25	82.931	41.4655	62.1983	2	0	1	1	0.98	80.008	2	0	0	-2.923	2.923	0	38.5425	0	0.27	0	17.8097	0	0	0.98	80.008	2	0	0		-2.923	2.923		0	0
2	1	1	1	789	1	0	1	0	0	0	0.95	76.476	0.99	1.29	72.736	36.368	54.552	2	0	1	1	0.93	78.177	2	0	0	5.441	-5.441	0	41.809	0	0.36	0	23.625	0	0	1.1	64.409	2	0	0		-8.327	8.327		0	0	1.04	68.542
2	1	1	1	790	1	0	1	0	0	0	0.94	93.004	1.03	1.33	83.691	41.8455	62.7683	2	0	1	1	1.13	74.736	2	0	0	-8.955	8.955	0	32.8905	0	0.2	0	11.9678	0	0	1.06	80.459	2	0	0		-3.232	3.232		0	0
2	1	1	1	791	1	0	1	0	0	0	0.56	115.06	0.63	0.93	100.437	50.2185	75.3277	1	1	1	1	0.56	114.589	1	0	0	14.152	-14.152	0	64.3705	0	0.37	0	39.2613	0	0	0.69	90.057	1	0	0		-10.38	10.38		0	0	0.5	131
2	1	1	1	792	1	0	1	0	0	0	0.66	87.073	0.57	0.87	102.581	51.2905	76.9357	1	1	1	1	0.6	96.685	1	0	0	-5.896	5.896	0	45.3945	0	0.27	0	19.7493	0	0	0.5	119.326	1	0	0		16.745	-16.745		0	0
2	1	1	1	793	2	0	0	1	0	0	1.31	55.087	1.26	1.56	57.618	28.809	43.2135	3	0	0	1	1.19	61.352	2	3	2	3.734	-3.734	0	32.543	0	0.37	0	18.1385	0	0	1.04	71.674	2	3	2		14.056	-14.056		0	0
2	1	1	1	794	1	0	1	0	0	0			0.95	1.25	77.08	38.54	57.81	2	0	1	1	0.89	83.107	2	0	0	6.027	-6.027	0	44.567	0	0.36	0	25.297	0	0	1.01	71.82	2	0	0		-5.26	5.26		0	0
2	1	1	1	795	1	0	1	0	0	0			0.7	1	87.307	43.6535	65.4802	2	0	1	1	0.64	90.463	1	3	2	3.156	-3.156	0	46.8095	0	0.36	0	24.9827	0	0	0.65	88.621	2	0	0		1.314	-1.314		0	0
2	1	1	1	796	1	0	1	0	0	0	0.58	98.57	0.55	0.85	104.8	52.4	78.6	1	1	1	1	0.57	100.332	1	0	0	-4.468	4.468	0	47.932	0	0.28	0	21.732	0	0	0.57	100.332	1	0	0		-4.468	4.468		0	0
2	1	1	1	797	1	0	1	0	0	0	0.78	99.281	0.7	1	107.169	53.5845	80.3768	1	1	1	1	0.91	82.852	2	1	1	-24.317	24.317	0	29.2675	0	0.09	0	2.47525	0	0	0.94	79.809	2	1	1		-27.36	27.36		0	0	0.76	102
2	1	1	1	798	1	0	1	0	0	0	0.8	70.117	0.85	1.15	65.379	32.6895	49.0343	2	0	1	1	0.88	62.814	2	0	0	-2.565	2.565	0	30.1245	0	0.27	0	13.7797	0	0	0.93	62.814	2	0	0		-2.565	2.565		0	0	0.9	61.039
2	1	1	1	799	1	0	1	0	0	0	0.7	124.904	0.96	1.26	86.318	43.159	64.7385	2	0	1	1	0.91	91.814	1	3	2	5.496	-5.496	0	48.655	0	0.35	0	27.0755	0	0	1.02	80.486	2	0	0		-5.832	5.832		0	0
2	1	1	1	800	1	0	1	0	0	0	0.99	78.484	0.9	1.2	93.583	46.7915	70.1873	1	1	1	1	0.95	82.009	2	1	1	-11.574	11.574	0	35.2175	0	0.25	0	11.8217	0	0	0.99	78.197	2	1	1		-15.386	15.386		0	0	0.96	81
2	1	1	1	801	2	0	0	1	0	0	0.76	75.457	0.69	0.99	84.358	42.179	63.2685	2	0	1	1	0.82	68.92	2	0	0	-15.438	15.438	0	26.741	0	0.17	0	5.6515	0	0	0.77	74.11	2	0	0		-10.248	10.248		0	0	0.85	66.121
2	1	1	1	802	1	0	1	0	0	0	0.99	57.814	1.34	1.64	40.768	20.384	30.576	3	0	0	1	1.2	46.305	3	0	0	5.537	-5.537	0	25.921	0	0.44	0	15.729	0	0	1.1	51.196	3	0	0		10.428	-10.428		0	0
2	1	1	1	803	1	0	1	0	0	0	0.89	88.746	0.86	1.16	92.328	46.164	69.246	1	1	1	1	0.87	90.772	1	0	0	-1.556	1.556	0	44.608	0	0.29	0	21.526	0	0	0.89	88.422	2	1	1		-3.906	3.906		0	0	0.96	81
2	1	1	1	804	1	0	1	0	0	0	0.77	72.128	0.72	1.02	77.358	38.679	58.0185	2	0	1	1	0.7	79.915	2	0	0	2.557	-2.557	0	41.236	0	0.32	0	21.8965	0	0	0.82	66.578	2	0	0		-10.78	10.78		0	0
2	1	1	1	805	2	0	0	1	0	0	0.92	61.458	1.14	1.44	47.836	23.918	35.877	3	0	0	1	1.19	45.524	3	0	0	-2.312	2.312	0	21.606	0	0.25	0	9.647	0	0	1.01	55.009	3	0	0		7.173	-7.173		0	0
2	1	1	1	806	1	0	1	0	0	0	0.78	98.983	0.79	1.09	97.25	48.625	72.9375	1	1	1	1	0.86	88.174	2	1	1	-9.076	9.076	0	39.549	0	0.23	0	15.2365	0	0	0.86	88.174	2	1	1		-9.076	9.076		0	0	0.93	81
2	1	1	1	807	1	0	1	0	0	0	0.91	80.577	0.77	1.07	97.709	48.8545	73.2818	1	1	1	1	0.69	110.608	1	0	0	12.899	-12.899	0	61.7535	0	0.38	0	37.3263	0	0	1.11	63.902	2	1	1		-33.807	33.807		0	1
2	1	1	1	808	1	0	1	0	0	0			1.03	1.33	74.173	37.0865	55.6298	2	0	1	1	0.91	85.275	2	0	0	11.102	-11.102	0	48.1885	0	0.42	0	29.6453	0	0	0.98	78.285	2	0	0		4.112	-4.112		0	0
2	1	1	1	809	1	0	1	0	0	0			0.74	1.04	78.046	39.023	58.5345	2	0	1	1	0.92	60.526	2	0	0	-17.52	17.52	0	21.503	0	0.12	0	1.9915	0	0	0.82	69.122	2	0	0		-8.924	8.924		0	0
2	0	0	0	810	1	0	1	0	0	0	6.34	9.277	6.4	6.7	9.14	4.57	6.855	5	0	0	0	7.93	7.138	5	0		-2.002	2.002		2.568		-1.23		0.283			7.78	7.297	5	0	0		-1.843	1.843		0		8.4	7
2	1	1	1	811	2	0	0	1	0	0	0.59	100.194	0.65	0.95	89.348	44.674	67.011	2	0	1	1	0.55	108.345	1	3	2	18.997	-18.997	0	63.671	0	0.4	0	41.334	0	0	0.55	108.345	1	3	2		18.997	-18.997		0	0
2	1	1	1	812	1	0	1	0	0	0	0.87	62.809	1	1.3	53.348	26.674	40.011	3	0	0	1	0.95	56.601	3	0	0	3.253	-3.253	0	29.927	0	0.35	0	16.59	0	0	0.84	65.237	2	3	2		11.889	-11.889		0	0
2	1	1	1	813	1	0	1	0	0	0	1.01	52.346	0.84	1.14	64.594	32.297	48.4455	2	0	1	1	1	64.594	2	0	0	0	0	0	32.297	0	0.14	0	16.1485	0	0	0.74	74.589	2	0	0		9.995	-9.995		0	0
2	1	1	1	814	1	0	1	0	0	0	1.02	75.013	0.88	1.18	88.947	44.4735	66.7103	2	0	1	1	0.99	77.373	2	0	0	-11.574	11.574	0	32.8995	0	0.19	0	10.6628	0	0	0.85	92.258	1	3	2		3.311	-3.311		0	0	0.91	85
2	1	1	1	815	1	0	1	0	0	0			0.79	1.09	73.987	36.9935	55.4902	2	0	1	1	0.75	78.56	2	0	0	4.573	-4.573	0	41.5665	0	0.34	0	23.0698	0	0	0.72	82.349	2	0	0		8.362	-8.362		0	0
2	1	1	1	816	1	0	1	0	0	0	0.97	77.92	1.05	1.35	71.11	35.555	53.3325	2	0	1	1	0.98	77.003	2	0	0	5.893	-5.893	0	41.448	0	0.37	0	23.6705	0	0	1	74.992	2	0	0		3.882	-3.882		0	0	0.98	77
2	1	1	1	817	1	0	1	0	0	0	0.82	94	0.84	1.14	91.422	45.711	68.5665	1	1	1	1	0.9	84.426	2	1	1	-6.996	6.996	0	38.715	0	0.24	0	15.8595	0	0	0.88	86.644	2	1	1		-4.778	4.778		0	0	0.78	99
2	1	1	1	818	1	0	1	0	0	0	0.48	130.207	0.42	0.72	151.423	75.7115	113.567	1	1	1	1	0.5	108.645	1	0	0	-42.778	42.778	1	32.9335	0	0.22	0	-4.92225	1	0	0.49	126.746	1	0	0		-24.677	24.677		0	0	0.43	147
2	1	1	1	819	1	0	1	0	0	0	0.71	80.693	0.99	1.29	54.982	27.491	41.2365	3	0	0	1	0.86	64.681	2	3	2	9.699	-9.699	0	37.19	0	0.43	0	23.4445	0	0	0.71	80.693	2	3	2		25.711	-25.711		0	0
2	1	1	1	820	1	0	1	0	0	0	1.37	50.124	1.38	1.68	49.705	24.8525	37.2788	3	0	0	1	1.6	41.905	3	0	0	-7.8	7.8	0	17.0525	0	0.08	0	4.62625	0	0	1.54	43.683	3	0	0		-6.022	6.022		0	0
2	1	1	1	821	2	0	0	1	0	0	1.29	52.81	1.6	1.9	49.569	24.7845	37.1767	3	0	0	1	1.74	37.301	3	0	0	-12.268	12.268	0	12.5165	0	0.16	0	0.12425	0	0												1.47	45.209
2	1	1	1	822	2	0	0	1	0	0	0.99	53.31	0.94	1.24	56.595	28.2975	42.4462	3	0	0	1	0.97	54.451	3	0	0	-2.144	2.144	0	26.1535	0	0.27	0	12.0048	0	0												1.67	29.089
2	1	1	1	823	1	0	1	0	0	0	0.9	84.426	0.85	1.15	90.182	45.091	67.6365	1	1	1	1	0.75	103.878	1	0	0	13.696	-13.696	0	58.787	0	0.4	0	36.2415	0	0	0.84	91.144	1	0	0		0.962	-0.962		0	0
2	1	1	1	824	1	0	1	0	0	0	0.6	101.633	0.66	0.96	91.047	45.5235	68.2852	1	1	1	1	0.72	82.349	2	1	1	-8.698	8.698	0	36.8255	0	0.24	0	14.0638	0	0	0.67	89.186	2	1	1		-1.861	1.861		0	0	0.77	76
2	1	1	1	825	1	0	1	0	0	0	1.1	70.295	0.86	1.16	93.025	46.5125	69.7688	1	1	1	1	0.9	88.27	2	1	1	-4.755	4.755	0	41.7575	0	0.26	0	18.5012	0	0	0.9	88.27	2	1	1		-4.755	4.755		0	0	0.97	81
2	1	1	1	826	2	0	0	1	0	0	0.83	90.817	1.11	1.41	64.756	32.378	48.567	2	0	1	1	1.03	70.594	2	0	0	5.838	-5.838	0	38.216	0	0.38	0	22.027	0	0
2	1	1	1	827	1	0	1	0	0	0	1.19	61.353	1.2	1.5	60.763	30.3815	45.5722	2	0	1	1	1.16	62.992	2	0	0	2.229	-2.229	0	32.6105	0	0.34	0	17.4198	0	0	1.3	55.231	3	1	1		-5.532	5.532		0	0	1.25	58
2	1	1	1	828	2	0	0	1	0	0	0.73	79.046	0.95	1.25	58.156	29.078	43.617	3	0	0	1	0.66	88.284	2	3	2	30.128	-30.128	0	59.206	0	0.59	0	44.667	0	0
2	1	1	1	829	2	0	0	1	0	0	0.82	95.201	0.73	1.03	108.87	54.435	81.6525	1	1	1	1	0.71	112.052	1	0	0	3.182	-3.182	0	57.617	0	0.32	0	30.3995	0	0												0.88	87
2	1	1	1	830	2	0	0	1	0	0	2.11	23.434	2.38	2.68	20.332	10.166	15.249	4	0	0	0	2.25	21.694	4	0	0	1.362	-1.362	0	11.528	0	0.43	0	6.445	0	0												2.08	24
2	1	1	1	831	2	0	0	1	0	0	2.54	18.336	3.62	3.92	12.182	6.091	9.1365	5	0	0	0	3.4	13.097	5	0	0	0.915	-0.915	0	7.006	0	0.52	0	3.9605	0	0												2.72	16.899
2	1	1	1	832	1	0	1	0	0	0			0.87	1.17	92.884	46.442	69.663	1	1	1	1	0.98	80.96	2	1	1	-11.924	11.924	0	34.518	0	0.19	0	11.297	0	0	0.95	83.581	2	1	1		-9.303	9.303		0	0
2	1	1	1	833	1	0	1	0	0	0	0.83	72.19	0.78	1.08	77.257	38.6285	57.9428	2	0	1	1	0.8	75.032	2	0	0	-2.225	2.225	0	36.4035	0	0.28	0	17.0892	0	0	0.92	63.614	2	0	0		-13.643	13.643		0	0
2	1	1	1	834	1	0	1	0	0	0	0.88	84.198	0.91	1.21	81.003	40.5015	60.7523	2	0	1	1	0.86	86.461	2	0	0	5.458	-5.458	0	45.9595	0	0.35	0	25.7087	0	0	0.86	86.461	2	0	0		5.458	-5.458		0	0	1.07	67.015
2	1	1	1	835	2	0	0	1	0	0	1.73	37.911	1.6	1.9	41.386	20.693	31.0395	3	0	0	1	1.53	43.579	3	0	0	2.193	-2.193	0	22.886	0	0.37	0	12.5395	0	0												1.82	35.583
2	1	1	1	836	1	0	1	0	0	0			0.77	1.07	72.312	36.156	54.234	2	0	1	1	0.93	58.156	3	1	1	-14.156	14.156	0	22	0	0.14	0	3.922	0	0	0.86	63.652	2	0	0		-8.66	8.66		0	0
2	1	1	1	837	1	0	1	0	0	0	0.65	93.619	0.61	0.91	100.738	50.369	75.5535	1	1	1	1	0.6	102.323	1	0	0	1.585	-1.585	0	51.954	0	0.31	0	26.7695	0	0	0.6	102.323	1	0	0		1.585	-1.585		0	0
2	1	1	1	838	1	0	1	0	0	0	0.72	82.908	0.63	0.93	96.721	48.3605	72.5408	1	1	1	1	0.69	87.082	2	1	1	-9.639	9.639	0	38.7215	0	0.24	0	14.5412	0	0	0.68	88.561	2	1	1		-8.16	8.16		0	0
2	1	1	1	839	2	0	0	1	0	0	1.17	62.181	1.29	1.59	55.555	27.7775	41.6662	3	0	0	1	1.7	40.281	3	0	0	-15.274	15.274	0	12.5035	0	-0.11	1	-1.38525	1	0												1.11	66
2	1	1	1	840	1	0	1	0	0	0	0.91	83.356	0.93	1.23	81.043	40.5215	60.7823	2	0	1	1	0.95	79.077	2	0	0	-1.966	1.966	0	38.5555	0	0.28	0	18.2947	0	0	0.98	76.29	2	0	0		-4.753	4.753		0	0	0.87	87
2	1	1	1	841	1	0	1	0	0	0			0.75	1.05	80.228	40.114	60.171	2	0	1	1	0.69	88.332	2	0	0	8.104	-8.104	0	48.218	0	0.36	0	28.161	0	0	0.59	105.438	1	3	2		25.21	-25.21		0	0
2	1	1	1	842	1	0	1	0	0	0	0.66	100.773	0.66	0.96	100.229	50.1145	75.1718	1	1	1	1	0.85	74.457	2	1	1	-25.772	25.772	0	24.3425	0	0.11	0	-0.71475	1	1	0.81	78.716	2	1	1	4.259	-21.513	21.513	3.54425	0	0
2	1	1	1	843	1	0	1	0	0	0			1.56	1.86	43.968	21.984	32.976	3	0	0	1	1.64	41.502	3	0	0	-2.466	2.466	0	19.518	0	0.22	0	8.526	0	0	1.6	42.582	3	0	0		-1.386	1.386		0	0
2	1	1	1	844	1	0	1	0	0	0	0.85	91.038	0.92	1.22	83.092	41.546	62.319	2	0	1	1	0.74	106.826	1	3	2	23.734	-23.734	0	65.28	0	0.48	0	44.507	0	0	0.8	97.635	1	3	2		14.543	-14.543		0	0	0.86	90
2	1	1	1	845	1	0	1	0	0	0			0.67	0.97	75.13	37.565	56.3475	2	0	1	1	0.75	75.13	2	0	0	0	0	0	37.565	0	0.22	0	18.7825	0	0	0.74	76.303	2	0	0		1.173	-1.173		0	0
2	1	1	1	846	1	0	1	0	0	0	1.22	57.908	1.2	1.5	63.263	31.6315	47.4472	2	0	1	1	1.36	51.384	3	1	1	-11.879	11.879	0	19.7525	0	0.14	0	3.93675	0	0	1.41	48.869	3	1	1		-14.394	14.394		0	0
2	1	1	1	847	2	0	0	1	0	0	0.71	79.824	0.67	0.97	85.125	42.5625	63.8438	2	0	1	1	0.67	82.284	2	0	0	-2.841	2.841	0	39.7215	0	0.3	0	18.4403	0	0
2	1	1	1	848	1	0	1	0	0	0	0.71	81.621	0.66	0.96	88.539	44.2695	66.4043	2	0	1	1	0.88	63.526	2	0	0	-25.013	25.013	0	19.2565	0	0.08	0	-2.87825	1	0	0.62	95.163	1	3	2		6.624	-6.624		0	0
2	1	1	1	849	2	0	0	1	0	0	0.73	78.147	0.84	1.14	66.278	33.139	49.7085	2	0	1	1	0.95	57.504	3	1	1	-8.774	8.774	0	24.365	0	0.19	0	7.7955	0	0
2	1	1	1	850	1	0	1	0	0	0	1.39	48.801	0.99	1.29	72.194	36.097	54.1455	2	0	1	1	1.11	63.265	2	0	0	-8.929	8.929	0	27.168	0	0.18	0	9.1195	0	0	1.21	57.131	3	1	1		-15.063	15.063		0	0
2	1	1	1	851	1	0	1	0	0	0			0.71	1.01	84.55	42.275	63.4125	2	0	1	1	0.58	106.405	1	3	2	21.855	-21.855	0	64.13	0	0.43	0	42.9925	0	0	0.75	79.93	2	0	0		-4.62	4.62		0	0
2	1	1	1	852	2	0	0	1	0	0	0.68	85.791	0.66	0.96	88.539	44.2695	66.4043	2	0	1	1	0.79	71.949	2	0	0	-16.59	16.59	0	27.6795	0	0.17	0	5.54475	0	0												0.82	68.722
2	1	1	1	853	2	0	0	1	0	0	0.85	89.111	0.96	1.26	77.213	38.6065	57.9097	2	0	1	1	0.71	109.366	1	3	2	32.153	-32.153	0	70.7595	0	0.55	0	51.4563	0	0												0.83	91.072
2	1	1	1	854	1	0	1	0	0	0	0.67	87.793	0.66	0.96	84.358	42.179	63.2685	2	0	1	1	0.69	84.358	2	0	0	0	0	0	42.179	0	0.27	0	21.0895	0	0	0.76	75.457	2	0	0		-8.901	8.901		0	0
2	1	1	1	855	1	0	1	0	0	0	0.61	103.403	0.86	1.16	101.082	50.541	75.8115	1	1	1	1	0.64	97.445	1	0	0	-3.637	3.637	0	46.904	0	0.52	0	21.6335	0	0	0.58	91.69	1	0	0		-9.392	9.392		0	0
2	1	1	1	856	1	0	1	0	0	0	1.22	56.19	1.14	1.44	60.764	30.382	45.573	2	0	1	1	1.15	60.155	2	0	0	-0.609	0.609	0	29.773	0	0.29	0	14.582	0	0	1.05	66.659	2	0	0		5.895	-5.895		0	0
2	1	1	1	857	1	0	1	0	0	0	1.15	46.924	0.95	1.25	58.499	29.2495	43.8743	3	0	0	1	1.11	48.736	3	0	0	-9.763	9.763	0	19.4865	0	0.14	0	4.86175	0	0	0.83	68.162	2	3	2		9.663	-9.663		0	0
2	0	0	0	858	1	0	1	0	0	0	5.49	11.039	5.6	5.9	10.747	5.3735	8.06025	5	0	0	0	6.02	9.886	5	0		-0.861	0.861		4.5125		-0.12		1.82575			6.75	8.663	5	0	0		-2.084	2.084		0		5.74	10
2	1	1	1	859	1	0	1	0	0	0	0.76	76.77	0.86	1.16	66.018	33.009	49.5135	2	0	1	1	0.88	64.29	2	0	0	-1.728	1.728	0	31.281	0	0.28	0	14.7765	0	0	0.87	65.143	2	0	0		-0.875	0.875		0	0	0.89	63
2	1	1	1	860	1	0	1	0	0	0	0.61	96.965	0.75	1.05	76.176	38.088	57.132	2	0	1	1	0.58	94.889	1	3	2	18.713	-18.713	0	56.801	0	0.47	0	37.757	0	0	0.58	102.48	1	3	2		26.304	-26.304		0	0
2	1	1	1	861	1	0	1	0	0	0	0.59	96.644	0.49	0.79	119.463	59.7315	89.5973	1	1	1	1	0.5	116.71	1	0	0	-2.753	2.753	0	56.9785	0	0.29	0	27.1127	0	0	0.45	131.799	1	0	0		12.336	-12.336		0	0
2	1	1	1	862	1	0	1	0	0	0	0.85	93.241	0.95	1.25	82.009	41.0045	61.5067	2	0	1	1	0.81	98.221	1	3	2	16.212	-16.212	0	57.2165	0	0.44	0	36.7143	0	0	0.85	92.906	1	3	2		10.897	-10.897		0	0
2	1	1	1	863	1	0	1	0	0	0	1.16	62.612	0.9	1.2	83.667	41.8335	62.7503	2	0	1	1	0.89	84.753	2	0	0	1.086	-1.086	0	42.9195	0	0.31	0	22.0027	0	0	0.83	91.862	1	3	2		8.195	-8.195		0	0	0.75	103
2	1	1	1	864	2	0	0	1	0	0	1.66	31.406	1.72	2.02	30.046	15.023	22.5345	3	0	0	1	1.17	30.046	3	0	0	0	0	0	15.023	0	0.85	0	7.5115	0	0												2.06	24
2	1	1	1	865	1	0	1	0	0	0	0.85	65.56	0.78	1.08	71.339	35.6695	53.5042	2	0	1	1	0.65	89.102	2	0	0	17.763	-17.763	0	53.4325	0	0.43	0	35.5978	0	0	0.9	61.206	2	0	0		-10.133	10.133		0	0	1	54.199
2	1	1	1	866	1	0	1	0	0	0	1.64	41.272	1.58	1.88	42.969	21.4845	32.2268	3	0	0	1	1.89	34.943	3	0	0	-8.026	8.026	0	13.4585	0	-0.01	1	2.71625	0	0	1.69	39.758	3	0	0		-3.211	3.211		0	0	1.33	52.277
2	1	1	1	867	1	0	1	0	0	0	1.94	33.297	2.82	3.12	26.688	13.344	20.016	4	0	0	0	2.35	26.688	4	0	0	0	0	0	13.344	0	0.77	0	6.672	0	0	2.75	22.206	4	0	0		-4.482	4.482		0	0	2.4	25.984
2	1	1	1	868	2	0	0	1	0	0	1.09	68.774	1.16	1.46	64.008	32.004	48.006	2	0	1	1	1.23	59.823	3	1	1	-4.185	4.185	0	27.819	0	0.23	0	11.817	0	0												1.2	61
2	1	1	1	869	2	0	0	1	0	0	1.92	34.314	2.02	2.32	32.274	16.137	24.2055	3	0	0	1	1.94	33.815	3	0	0	1.541	-1.541	0	17.678	0	0.38	0	9.6095	0	0												2.38	26.639
2	1	1	1	870	1	0	1	0	0	0	1.04	68.891	1.34	1.64	50.724	25.362	38.043	3	0	0	1	1.35	50.724	3	0	0	0	0	0	25.362	0	0.29	0	12.681	0	0	1.48	45.504	3	0	0		-5.22	5.22		0	0
2	1	1	1	871	2	0	0	1	0	0	0.66	87.546	0.63	0.93	91.875	45.9375	68.9062	1	1	1	1	0.75	75.13	2	1	1	-16.745	16.745	0	29.1925	0	0.18	0	6.22375	0	0												0.73	77.305
2	1	1	1	872	1	0	1	0	0	0	1.03	71.604	1.12	1.42	64.816	32.408	48.612	2	0	1	1	0.99	74.734	2	0	0	9.918	-9.918	0	42.326	0	0.43	0	26.122	0	0	0.99	74.734	2	0	0		9.918	-9.918		0	0	1.11	65.491
2	1	1	1	873	1	0	1	0	0	0	0.76	96.572	0.72	1.02	102.79	51.395	77.0925	1	1	1	1	0.69	107.964	1	0	0	5.174	-5.174	0	56.569	0	0.33	0	30.8715	0	0	0.76	96.354	1	0	0		-6.436	6.436		0	0	0.88	81.357
2	1	1	1	874	1	0	1	0	0	0	0.74	76.303	0.79	1.09	70.57	35.285	52.9275	2	0	1	1	0.71	79.824	2	0	0	9.254	-9.254	0	44.539	0	0.38	0	26.8965	0	0	0.68	83.901	2	0	0		13.331	-13.331		0	0
2	1	1	1	875	1	0	1	0	0	0	1.13	63.611	1.11	1.41	64.935	32.4675	48.7013	2	0	1	1	1.05	64.935	2	0	0	0	0	0	32.4675	0	0.36	0	16.2338	0	0	1.09	66.129	2	0	0		1.194	-1.194		0	0
2	1	1	1	876	1	0	1	0	0	0	0.91	81.668	0.84	1.14	89.323	44.6615	66.9922	2	0	1	1	0.83	90.567	1	3	2	1.244	-1.244	0	45.9055	0	0.31	0	23.5747	0	0	0.81	93.152	1	3	2		3.829	-3.829		0	0
2	1	1	1	877	2	0	0	1	0	0	0.78	101.19	0.86	1.16	90.11	45.055	67.5825	1	1	1	1	0.85	91.334	1	0	0	1.224	-1.224	0	46.279	0	0.31	0	23.7515	0	0
2	1	1	1	878	1	0	1	0	0	0			1.07	1.37	66.329	33.1645	49.7467	2	0	1	1	1.08	65.621	2	0	0	-0.708	0.708	0	32.4565	0	0.29	0	15.8743	0	0	1.26	54.927	3	1	1		-11.402	11.402		0	0
2	1	1	1	879	1	0	1	0	0	0	1.18	64.33	1.23	1.53	61.093	30.5465	45.8197	2	0	1	1	1.16	65.367	2	0	0	4.274	-4.274	0	34.8205	0	0.37	0	19.5473	0	0	1.11	68.777	2	0	0		7.684	-7.684		0	0
2	1	1	1	880	1	0	1	0	0	0	0.62	92.618	0.8	1.1	69.016	34.508	51.762	2	0	1	1	0.7	80.311	2	0	0	11.295	-11.295	0	45.803	0	0.4	0	28.549	0	0	0.78	80.311	2	0	0		11.295	-11.295		0	0	0.74	75.323
2	1	1	1	881	1	0	1	0	0	0	0.9	82.263	0.95	1.25	76.875	38.4375	57.6562	2	0	1	1	0.97	75.049	2	0	0	-1.826	1.826	0	36.6115	0	0.28	0	17.3928	0	0	1	72.457	2	0	0		-4.418	4.418		0	0	0.89	82.887
2	1	1	1	882	1	0	1	0	0	0	0.96	57.13	0.97	1.27	60.597	30.2985	45.4477	2	0	1	1	0.78	63.824	2	0	0	3.227	-3.227	0	33.5255	0	0.49	0	18.3762	0	0	0.98	55.477	3	1	1		-5.12	5.12		0	0	0.92	59.673
2	1	1	1	883	1	0	1	0	0	0			0.67	0.97	86.765	43.3825	65.0738	2	0	1	1	0.69	83.632	2	0	0	-3.133	3.133	0	40.2495	0	0.28	0	18.5583	0	0	0.69	83.632	2	0	0		-3.133	3.133		0	0
2	1	1	1	884	2	0	0	1	0	0	0.86	90.11	0.69	0.99	115.808	57.904	86.856	1	1	1	1	0.85	90.747	1	0	0	-25.061	25.061	0	32.843	0	0.14	0	3.891	0	0
2	1	1	1	885	1	0	1	0	0	0	0.73	78.589	0.71	1.01	81.149	40.5745	60.8618	2	0	1	1	0.67	86.765	2	0	0	5.616	-5.616	0	46.1905	0	0.34	0	25.9032	0	0	0.67	86.765	2	0	0		5.616	-5.616		0	0	0.66	88.034
2	1	1	1	886	2	0	0	1	0	0	0.87	95.772	0.79	1.09	96.606	48.303	72.4545	1	1	1	1	0.82	103.52	1	0	0	6.914	-6.914	0	55.217	0	0.27	0	31.0655	0	0												0.82	102
2	1	1	1	887	2	0	0	1	0	0	0.83	65.979	0.78	1.08	70.883	35.4415	53.1623	2	0	1	1	0.8	68.671	2	0	0	-2.212	2.212	0	33.2295	0	0.28	0	15.5088	0	0												0.66	85.74
2	1	1	1	888	2	0	0	1	0	0	1.01	76.139	1.1	1.4	68.997	34.4985	51.7477	2	0	1	1	1.17	64.029	2	0	0	-4.968	4.968	0	29.5305	0	0.23	0	12.2812	0	0												1.07	71
2	1	1	1	889	2	0	0	1	0	0	0.74	82.096	0.68	0.98	90.51	45.255	67.8825	1	1	1	1	0.71	86.112	2	1	1	-4.398	4.398	0	40.857	0	0.27	0	18.2295	0	0												0.66	93
2	1	1	1	890	1	0	1	0	0	0			0.7	1	80.514	40.257	60.3855	2	0	1	1	0.77	72.128	2	0	0	-8.386	8.386	0	31.871	0	0.23	0	11.7425	0	0	0.71	74.352	2	0	0		-6.162	6.162		0	0
2	1	1	1	891	1	0	1	0	0	0	1.02	71.996	0.97	1.27	76.295	38.1475	57.2212	2	0	1	1	1.15	62.511	2	0	0	-13.784	13.784	0	24.3635	0	0.12	0	5.28975	0	0	0.93	79.868	2	0	0		3.573	-3.573		0	0	0.87	86.257
2	1	1	1	892	1	0	1	0	0	0	0.88	86.12	0.93	1.23	80.8	40.4	60.6	2	0	1	1	0.91	82.852	2	0	0	2.052	-2.052	0	42.452	0	0.32	0	22.252	0	0	1.1	66.569	2	0	0		-14.231	14.231		0	0
2	1	1	1	893	1	0	1	0	0	0	0.67	88.613	0.78	1.08	74.355	37.1775	55.7662	2	0	1	1	0.78	74.121	2	0	0	-0.234	0.234	0	36.9435	0	0.3	0	18.3547	0	0	0.78	74.121	2	0	0		-0.234	0.234		0	0
2	1	1	1	894	1	0	1	0	0	0	0.78	97.841	0.79	1.09	96.414	48.207	72.3105	1	1	1	1	0.84	89.822	2	1	1	-6.592	6.592	0	41.615	0	0.25	0	17.5115	0	0	0.86	87.415	2	1	1		-8.999	8.999		0	0	0.8	94.758
2	1	1	1	895	2	0	0	1	0	0	1.08	67.4	1.1	1.4	65.117	32.5585	48.8377	2	0	1	1	1.31	53.784	3	1	1	-11.333	11.333	0	21.2255	0	0.09	0	4.94625	0	0												1.22	58.227
2	1	1	1	896	1	0	1	0	0	0			1.13	1.43	65.127	32.5635	48.8452	2	0	1	1	1	74.992	2	0	0	9.865	-9.865	0	42.4285	0	0.43	0	26.1468	0	0	1.14	64.469	2	0	0		-0.658	0.658		0	0
2	1	1	1	897	2	0	0	1	0	0	0.89	84.024	1.09	1.39	66.498	33.249	49.8735	2	0	1	1	1.01	72.41	2	0	0	5.912	-5.912	0	39.161	0	0.38	0	22.5365	0	0												1.25	56.617
2	1	1	1	898	1	0	1	0	0	0	0.78	72.598	0.81	1.11	69.504	34.752	52.128	2	0	1	1	0.88	62.988	2	0	0	-6.516	6.516	0	28.236	0	0.23	0	10.86	0	0	0.77	73.481	2	0	0		3.977	-3.977		0	0	0.82	68.335
2	1	1	1	899	1	0	1	0	0	0			0.95	1.25	59.413	29.7065	44.5597	3	0	0	1	0.99	56.652	3	0	0	-2.761	2.761	0	26.9455	0	0.26	0	12.0923	0	0	0.91	62.238	2	3	2		2.825	-2.825		0	0
2	1	1	1	900	1	0	1	0	0	0	1.16	61.378	1.19	1.49	59.436	29.718	44.577	3	0	0	1	1.32	52.734	3	0	0	-6.702	6.702	0	23.016	0	0.17	0	8.157	0	0	1.22	57.753	3	0	0		-1.683	1.683		0	0
2	1	1	1	901	1	0	1	0	0	0			1	1.3	74.76	37.38	56.07	2	0	1	1	0.94	80.294	2	0	0	5.534	-5.534	0	42.914	0	0.36	0	24.224	0	0	0.93	81.291	2	0	0		6.531	-6.531		0	0
2	1	1	1	902	1	0	1	0	0	0	1.33	51.225	1.77	2.07	36.746	18.373	27.5595	3	0	0	1	1.4	48.165	3	0	0	11.419	-11.419	0	29.792	0	0.67	0	20.6055	0	0	1.39	48.565	3	0	0		11.819	-11.819		0	0
2	1	1	1	903	4	0	0	0	1	0	0.96	56.064	0.94	1.24	57.296	28.648	42.972	3	0	0	1	0.96	55.921	3	0	0	-1.375	1.375	0	27.273	0	0.28	0	12.949	0	0	0.92	58.736	3	0	0		1.44	-1.44		0	0	0.88	61.672
2	1	1	1	904	4	0	0	0	1	0	0.97	75.049	0.92	1.22	79.775	39.8875	59.8313	2	0	1	1	0.89	82.887	2	0	0	3.112	-3.112	0	42.9995	0	0.33	0	23.0557	0	0	0.86	86.232	2	0	0		6.457	-6.457		0	0	0.92	79.775
2	1	1	1	905	4	0	0	0	1	0	0.6	103.042	0.54	0.84	115.953	57.9765	86.9648	1	1	1	1	0.49	129.712	1	0	0	13.759	-13.759	0	71.7355	0	0.35	0	42.7472	0	0	0.54	115.953	1	0	0		0	0		0	0
2	1	1	1	906	4	0	0	0	1	0	0.84	67.426	1.1	1.4	49.248	24.624	36.936	3	0	0	1	0.99	55.615	3	0	0	6.367	-6.367	0	30.991	0	0.41	0	18.679	0	0	1.02	53.732	3	0	0		4.484	-4.484		0	0	1.12	48
2	1	1	1	907	4	0	0	0	1	0	0.95	83.918	1.03	1.33	58.956	29.478	44.217	3	0	0	1	1.26	60.336	2	3	2	1.38	-1.38	0	30.858	0	0.07	0	16.119	0	0	0.89	87.92	2	3	2		28.964	-28.964		0	0
2	1	1	1	908	4	0	0	0	1	0	0.82	72.924	0.76	1.06	79.306	39.653	59.4795	2	0	1	1	0.88	66.963	2	0	0	-12.343	12.343	0	27.31	0	0.18	0	7.4835	0	0	0.82	72.648	2	0	0		-6.658	6.658		0	0
2	1	1	1	909	4	0	0	0	1	0	0.63	92.629	0.75	1.05	75.538	37.769	56.6535	2	0	1	1	0.68	84.581	2	0	0	9.043	-9.043	0	46.812	0	0.37	0	27.9275	0	0	0.89	62	2	0	0		-13.538	13.538		0	0
2	1	1	1	910	4	0	0	0	1	0	1.05	68.672	0.99	1.29	73.302	36.651	54.9765	2	0	1	1	1.03	70.027	2	0	0	-3.275	3.275	0	33.376	0	0.26	0	15.0505	0	0	1.22	57.6	3	1	1		-15.702	15.702		0	0	0.94	77.616
2	1	1	1	911	4	0	0	0	1	0	1.01	73.46	1.04	1.34	70.81	35.405	53.1075	2	0	1	1	1.14	63.692	2	0	0	-7.118	7.118	0	28.287	0	0.2	0	10.5845	0	0	1.05	70.032	2	0	0		-0.778	0.778		0	0	1	74
2	1	1	1	912	4	0	0	0	1	0	0.85	64.854	0.88	1.18	62.146	31.073	46.6095	2	0	1	1	0.9	60.555	2	0	0	-1.591	1.591	0	29.482	0	0.28	0	13.9455	0	0	0.93	58.307	3	1	1		-3.839	3.839		0	0
2	1	1	1	913	4	0	0	0	1	0	1.23	57.843	1.35	1.65	55.746	27.873	41.8095	3	0	0	1	1.7	39.816	3	0	0	-15.93	15.93	0	11.943	0	-0.05	1	-1.9935	1	0	1.34	52.252	3	0	0		-3.494	3.494		0	0	1.58	43.205
2	1	1	1	914	4	0	0	0	1	0	1.03	73.176	1.04	1.34	72.365	36.1825	54.2737	2	0	1	1	0.94	81.055	2	0	0	8.69	-8.69	0	44.8725	0	0.4	0	26.7813	0	0	0.97	78.17	2	0	0		5.805	-5.805		0	0	0.97	78
2	1	1	1	915	4	0	0	0	1	0	0.75	77.078	0.65	0.95	90.644	45.322	67.983	1	1	1	1	0.79	72.374	2	1	1	-18.27	18.27	0	27.052	0	0.16	0	4.391	0	0	0.81	70.315	2	1	1		-20.329	20.329		0	0	0.69	85
2	1	1	1	916	4	0	0	0	1	0			0.71	1.01	87.861	43.9305	65.8958	2	0	1	1	0.77	80.009	2	0	0	-7.852	7.852	0	36.0785	0	0.24	0	14.1132	0	0	0.74	83.764	2	0	0		-4.097	4.097		0	0
2	1	1	1	917	4	0	0	0	1	0	0.66	87.788	0.96	1.26	83.398	41.699	62.5485	2	0	1	1	0.69	83.398	2	0	0	0	0	0	41.699	0	0.57	0	20.8495	0	0	0.52	115.271	1	3	2		31.873	-31.873		0	0
2	1	1	1	918	4	0	0	0	1	0	1.41	50.289	1.45	1.75	48.691	24.3455	36.5183	3	0	0	1	1.57	44.422	3	0	0	-4.269	4.269	0	20.0765	0	0.18	0	7.90375	0	0	1.57	44.287	3	0	0		-4.404	4.404		0	0
2	1	1	1	919	4	0	0	0	1	0	0.46	139.039	0.47	0.77	123.431	61.7155	92.5733	1	1	1	1	0.56	110.803	1	0	0	-12.628	12.628	0	49.0875	0	0.21	0	18.2297	0	0	0.41	158.243	1	0	0		34.812	-34.812		0	0	0.44	146
2	1	1	1	920	4	0	0	0	1	0	1.16	61.546	1	1.3	73.044	36.522	54.783	2	0	1	1	1.42	48.735	3	1	1	-24.309	24.309	0	12.213	0	-0.12	1	-6.048	1	1	1.37	50.655	3	1	1	1.92	-22.389	22.389	-4.128	1	0	1.04	69.622
2	1	1	1	921	4	0	0	0	1	0	0.96	74.443	1.36	1.66	49.804	24.902	37.353	3	0	0	1	0.96	74.443	2	3	2	24.639	-24.639	0	49.541	0	0.7	0	37.09	0	0	1.2	57.543	3	0	0		7.739	-7.739		0	0	2.18	28.824
2	1	1	1	922	4	0	0	0	1	0	0.56	111.581	0.63	0.93	97.4	48.7	73.05	1	1	1	1	0.61	101.095	1	0	0	3.695	-3.695	0	52.395	0	0.32	0	28.045	0	0	0.57	109.325	1	0	0		11.925	-11.925		0	0
2	1	1	1	923	4	0	0	0	1	0	0.99	74.953	1.26	1.56	56.579	28.2895	42.4342	3	0	0	1	1.34	52.699	3	0	0	-3.88	3.88	0	24.4095	0	0.22	0	10.2647	0	0	1.27	56.065	3	0	0		-0.514	0.514		0	0	1.13	64.155
2	1	1	1	924	4	0	0	0	1	0	1.19	44.588	0.89	1.19	62.172	31.086	46.629	2	0	1	1	1.12	47.686	3	1	1	-14.486	14.486	0	16.6	0	0.07	0	1.057	0	0	1.36	38.114	3	1	1		-24.058	24.058		0	0
2	1	1	1	925	4	0	0	0	1	0	0.92	83.919	1.16	1.46	64.008	32.004	48.006	2	0	1	1	0.91	84.7	2	0	0	20.692	-20.692	0	52.696	0	0.55	0	36.694	0	0	0.89	86.9	2	0	0		22.892	-22.892		0	0	0.84	93
2	1	1	1	926	4	0	0	0	1	0	0.89	86.614	1.14	1.44	65.09	32.545	48.8175	2	0	1	1	1.13	65.542	2	0	0	0.452	-0.452	0	32.997	0	0.31	0	16.7245	0	0	0.96	79.11	2	0	0		14.02	-14.02		0	0
2	1	1	1	927	4	0	0	0	1	0	0.8	90.816	0.79	1.09	92.144	46.072	69.108	1	1	1	1	1.01	69.241	2	1	1	-22.903	22.903	0	23.169	0	0.08	0	0.133	0	0
2	1	1	1	928	4	0	0	0	1	0	0.85	88.356	0.87	1.17	86.016	43.008	64.512	2	0	1	1	0.81	93.41	1	3	2	7.394	-7.394	0	50.402	0	0.36	0	28.898	0	0	0.91	81.442	2	0	0		-4.574	4.574		0	0	0.89	83.558
2	1	1	1	929	4	0	0	0	1	0	0.81	68.931	0.79	1.09	70.948	35.474	53.211	2	0	1	1	0.89	61.665	2	0	0	-9.283	9.283	0	26.191	0	0.2	0	8.454	0	0	0.72	78.754	2	0	0		7.806	-7.806		0	0	0.83	66.838
2	1	1	1	930	4	0	0	0	1	0	0.87	62.971	0.91	1.21	59.633	29.8165	44.7248	3	0	0	1	0.87	62.809	2	3	2	3.176	-3.176	0	32.9925	0	0.34	0	18.0842	0	0	0.85	64.517	2	3	2		4.884	-4.884		0	0	0.98	54.606
2	1	1	1	931	1	0	1	0	0	0			0.79	1.09	73.744	36.872	55.308	2	0	1	1		73.505	2	0	0	-0.239	0.239	0	36.633	0	1.09	0	18.197	0	0
2	1	1	1	932	4	0	0	0	1	0	0.66	88.539	0.61	0.91	96.687	48.3435	72.5152	1	1	1	1	0.64	91.476	1	0	0	-5.211	5.211	0	43.1325	0	0.27	0	18.9608	0	0	0.65	89.853	2	1	1		-6.834	6.834		0	0
2	1	1	1	933	4	0	0	0	1	0	1.59	43.914	1.29	1.59	55.898	27.949	41.9235	3	0	0	1	1.53	45.907	3	0	0	-9.991	9.991	0	17.958	0	0.06	0	3.9835	0	0	1.69	40.803	3	0	0		-15.095	15.095		0	0	1.4	51
2	1	1	1	934	4	0	0	0	1	0	1.23	57.843	1.18	1.48	60.511	30.2555	45.3833	2	0	1	1	1.38	50.369	3	1	1	-10.142	10.142	0	20.1135	0	0.1	0	4.98575	0	0	1.17	60.939	2	0	0		0.428	-0.428		0	0
2	1	1	1	935	4	0	0	0	1	0	0.76	97.713	0.79	1.09	93.219	46.6095	69.9142	1	1	1	1	0.8	91.876	1	0	0	-1.343	1.343	0	45.2665	0	0.29	0	21.9618	0	0	0.8	91.876	1	0	0		-1.343	1.343		0	0
2	1	1	1	936	4	0	0	0	1	0	0.6	98.833	0.66	0.96	88.284	44.142	66.213	2	0	1	1	0.75	76.179	2	0	0	-12.105	12.105	0	32.037	0	0.21	0	9.966	0	0	0.74	77.365	2	0	0		-10.919	10.919		0	0
2	0	0	0	937	4	0	0	0	1	0	7.29	5.694	5.73	6.03	7.51	3.755	5.6325	5	0	0	0	7.98	5.13	5	0		-2.38	2.38		1.375		-1.95		-0.5025			9.64	4.111	5	0	0		-3.399	3.399		0		7.58	5
2	1	1	1	938	4	0	0	0	1	0	0.72	77.939	0.72	1.02	77.742	38.871	58.3065	2	0	1	1	0.75	74.165	2	0	0	-3.577	3.577	0	35.294	0	0.27	0	15.8585	0	0	0.71	79.007	2	0	0		1.265	-1.265		0	0
2	1	1	1	939	4	0	0	0	1	0	1.1	48.037	0.95	1.25	56.745	28.3725	42.5587	3	0	0	1	0.96	56.064	3	0	0	-0.681	0.681	0	27.6915	0	0.29	0	13.5053	0	0	1.01	52.873	3	0	0		-3.872	3.872		0	0
2	1	1	1	940	4	0	0	0	1	0			0.73	1.03	85.504	42.752	64.128	2	0	1	1	0.58	103.694	1	3	2	18.19	-18.19	0	60.942	0	0.45	0	39.566	0	0	0.68	86.305	2	0	0		0.801	-0.801		0	0
2	1	1	1	941	1	0	1	0	0	0	0.89	86.9	0.9	1.2	85.504	42.752	64.128	2	0	1	1		68.548	2	0	0	-16.956	16.956	0	25.796	0	1.2	0	4.42	0	0												0.93	82
2	1	1	1	942	4	0	0	0	1	0	1.23	57.843	1.6	1.9	42.702	21.351	32.0265	3	0	0	1	1.19	60.092	2	3	2	17.39	-17.39	0	38.741	0	0.71	0	28.0655	0	0	1.67	40.643	3	0	0		-2.059	2.059		0	0	1.34	52.399
2	0	0	0	943	1	0	1	0	0	0	7.55	7.087	8.93	9.23	5.823	2.9115	4.36725	5	0	0	0		5.86	5	0		0.037	-0.037		2.9485		9.23		1.49275														8.93	5.823
2	1	1	1	944	4	0	0	0	1	0	0.88	86.38	0.71	1.01	110.328	55.164	82.746	1	1	1	1	0.81	94.765	1	0	0	-15.563	15.563	0	39.601	0	0.2	0	12.019	0	0	0.84	90.87	1	0	0		-19.458	19.458		0	0	0.8	96
2	1	1	1	945	4	0	0	0	1	0	0.52	118.346	0.63	0.93	94.838	47.419	71.1285	1	1	1	1	0.61	98.435	1	0	0	3.597	-3.597	0	51.016	0	0.32	0	27.3065	0	0	0.66	89.603	2	1	1		-5.235	5.235		0	0	0.67	88
2	1	1	1	946	4	0	0	0	1	0	1.21	42.599	1.23	1.53	41.698	20.849	31.2735	3	0	0	1	1.1	47.435	3	0	0	5.737	-5.737	0	26.586	0	0.43	0	16.1615	0	0	1.09	47.821	3	0	0		6.123	-6.123		0	0
2	1	1	1	947	4	0	0	0	1	0			0.97	1.27	78.17	39.085	58.6275	2	0	1	1	1	75.229	2	0	0	-2.941	2.941	0	36.144	0	0.27	0	16.6015	0	0	1.01	74.37	2	0	0		-3.8	3.8		0	0
2	1	1	1	948	4	0	0	0	1	0	0.73	77.932	0.67	0.97	86.039	43.0195	64.5293	2	0	1	1	0.69	82.942	2	0	0	-3.097	3.097	0	39.9225	0	0.28	0	18.4127	0	0	0.76	74.19	2	0	0		-11.849	11.849		0	0	0.81	68.931
2	1	1	1	949	4	0	0	0	1	0			0.75	1.05	77.078	38.539	57.8085	2	0	1	1	0.82	69.536	2	0	0	-7.542	7.542	0	30.997	0	0.23	0	11.7275	0	0	0.68	86.305	2	0	0		9.227	-9.227		0	0
2	1	1	1	950	4	0	0	0	1	0	0.63	97.4	0.6	0.9	103.042	51.521	77.2815	1	1	1	1	0.57	108.94	1	0	0	5.898	-5.898	0	57.419	0	0.33	0	31.6585	0	0	0.63	97.057	1	0	0		-5.985	5.985		0	0	0.63	97
2	1	1	1	951	1	0	1	0	0	0	1.25	58.526	1.27	1.57	57.464	28.732	43.098	3	0	0	1		51.351	3	0	0	-6.113	6.113	0	22.619	0	1.57	0	8.253	0	0												1.72	40
2	1	1	1	952	4	0	0	0	1	0	0.57	102.055	0.6	0.9	96.19	48.095	72.1425	1	1	1	1	0.59	98.073	1	0	0	1.883	-1.883	0	49.978	0	0.31	0	25.9305	0	0	0.64	89.061	2	1	1		-7.129	7.129		0	0
2	1	1	1	953	1	0	1	0	0	0	1.48	46.722	1.7	2	39.705	19.8525	29.7787	3	0	0	1		35.57	3	0	0	-4.135	4.135	0	15.7175	0	2	0	5.79125	0	0												2.02	32.45
2	1	1	1	954	4	0	0	0	1	0			0.89	1.19	83.107	41.5535	62.3302	2	0	1	1	1.1	65.083	2	0	0	-18.024	18.024	0	23.5295	0	0.09	0	2.75275	0	0	0.96	76.154	2	0	0		-6.953	6.953		0	0
2	1	1	1	955	4	0	0	0	1	0	0.67	87.016	0.96	1.26	57.292	28.646	42.969	3	0	0	1	0.75	76.176	2	3	2	18.884	-18.884	0	47.53	0	0.51	0	33.207	0	0	0.68	85.295	2	3	2		28.003	-28.003		0	0	0.75	76.176
2	1	1	1	956	4	0	0	0	1	0	0.56	103.135	0.48	0.78	123.214	61.607	92.4105	1	1	1	1	0.56	102.887	1	0	0	-20.327	20.327	0	41.28	0	0.22	0	10.4765	0	0	0.53	109.637	1	0	0		-13.577	13.577		0	0	0.64	88.194
2	0	0	0	957	4	0	0	0	1	0			5.78	6.08	10.099	5.0495	7.57425	5	0	0	0	7.86	7.083	5	0		-3.016	3.016		2.0335		-1.78		-0.49125			8.99	6.066	5	0	0		-4.033	4.033		0
2	1	1	1	958	4	0	0	0	1	0	1.11	64.236	1.07	1.37	67.015	33.5075	50.2613	2	0	1	1	1.19	59.124	3	1	1	-7.891	7.891	0	25.6165	0	0.18	0	8.86275	0	0	1.3	53.389	3	1	1		-13.626	13.626		0	0	1.2	58.555
2	1	1	1	959	4	0	0	0	1	0			0.6	0.9	96.19	48.095	72.1425	1	1	1	1	0.64	89.286	2	1	1	-6.904	6.904	0	41.191	0	0.26	0	17.1435	0	0	0.58	100.027	1	0	0		3.837	-3.837		0	0	0.69	81.862
2	1	1	1	960	1	0	1	0	0	0	0.78	98.402	0.56	0.86	144.236	72.118	108.177	1	1	1	1		130.305	1	0	0	-13.931	13.931	0	58.187	0	0.86	0	22.128	0	0
2	1	1	1	961	4	0	0	0	1	0	0.87	61.591	0.93	1.23	56.896	28.448	42.672	3	0	0	1	1	52.325	3	0	0	-4.571	4.571	0	23.877	0	0.23	0	9.653	0	0	1.22	41.596	3	0	0		-15.3	15.3		0	0	1.19	42.809
2	1	1	1	962	4	0	0	0	1	0	0.9	59.796	0.77	1.07	71.591	35.7955	53.6932	2	0	1	1	0.79	69.504	2	0	0	-2.087	2.087	0	33.7085	0	0.28	0	15.8108	0	0	0.5	117.544	1	3	2		45.953	-45.953		0	0	0.68	82.432
2	1	1	1	963	1	0	1	0	0	0	1.06	69.069	1.03	1.33	71.395	35.6975	53.5463	2	0	1	1		46.626	3	1	1	-24.769	24.769	0	10.9285	0	1.33	0	-6.92025	1	1												1.33	53.004
2	1	1	1	964	4	0	0	0	1	0	0.6	100.02	0.61	0.91	98.13	49.065	73.5975	1	1	1	1	0.53	115.063	1	0	0	16.933	-16.933	0	65.998	0	0.38	0	41.4655	0	0	0.56	107.979	1	0	0		9.849	-9.849		0	0	0.56	108
2	1	1	1	965	4	0	0	0	1	0			0.98	1.28	79.705	39.8525	59.7788	2	0	1	1	1.02	76.109	2	0	0	-3.596	3.596	0	36.2565	0	0.26	0	16.3302	0	0												0.97	80
2	1	1	1	966	1	0	1	0	0	0	0.99	73.302	0.94	1.24	77.616	38.808	58.212	2	0	1	1		59.124	3	1	1	-18.492	18.492	0	20.316	0	1.24	0	0.912	0	0
2	1	1	1	967	4	0	0	0	1	0	0.7	83.98	0.79	1.09	72.814	36.407	54.6105	2	0	1	1	0.73	79.763	2	0	0	6.949	-6.949	0	43.356	0	0.36	0	25.1525	0	0	0.63	94.544	1	3	2		21.73	-21.73		0	0	0.79	73
2	1	1	1	968	4	0	0	0	1	0	1.5	47.578	1.43	1.73	50.276	25.138	37.707	3	0	0	1	2.03	33.445	3	0	0	-16.831	16.831	0	8.307	0	-0.3	1	-4.262	1	0												2.11	32
2	1	1	1	969	1	0	1	0	0	0	1.11	48.317	0.88	1.18	63.164	31.582	47.373	2	0	1	1		48.842	3	1	1	-14.322	14.322	0	17.26	0	1.18	0	1.469	0	0
2	1	1	1	970	4	0	0	0	1	0	1.26	56.099	1.11	1.41	64.935	32.4675	48.7013	2	0	1	1	1.08	66.836	2	0	0	1.901	-1.901	0	34.3685	0	0.33	0	18.1347	0	0	1.05	69.045	2	0	0		4.11	-4.11		0	0	1.15	62.164
2	0	0	0	971	4	0	0	0	1	0	8.99	6.087	8.88	9.18	6.174	3.087	4.6305	5	0	0	0	7.7	7.253	5	0		1.079	-1.079		4.166		1.48		2.6225
2	1	1	1	972	4	0	0	0	1	0	0.78	73.892	0.84	1.14	67.835	33.9175	50.8762	2	0	1	1	0.77	74.772	2	0	0	6.937	-6.937	0	40.8545	0	0.37	0	23.8958	0	0
2	1	1	1	973	4	0	0	0	1	0	1.1	47.095	0.96	1.26	55.106	27.553	41.3295	3	0	0	1	1.01	51.97	3	0	0	-3.136	3.136	0	24.417	0	0.25	0	10.6405	0	0
2	1	1	1	974	4	0	0	0	1	0	0.93	57.298	0.84	1.14	64.287	32.1435	48.2153	2	0	1	1	1.06	49.151	3	1	1	-15.136	15.136	0	17.0075	0	0.08	0	0.93575	0	0												1.02	51.262
2	1	1	1	975	4	0	0	0	1	0	0.81	97.203	0.79	1.09	99.714	49.857	74.7855	1	1	1	1	0.68	118.55	1	0	0	18.836	-18.836	0	68.693	0	0.41	0	43.7645	0	0												0.71	113
2	1	1	1	976	4	0	0	0	1	0	0.76	99.718	0.73	1.03	104.426	52.213	78.3195	1	1	1	1	0.72	105.857	1	0	0	1.431	-1.431	0	53.644	0	0.31	0	27.5375	0	0	0.7	109.355	1	0	0		4.929	-4.929		0	0	0.82	91.104
2	1	1	1	977	4	0	0	0	1	0			0.79	1.09	70.025	35.0125	52.5188	2	0	1	1	0.76	73.224	2	0	0	3.199	-3.199	0	38.2115	0	0.33	0	20.7052	0	0
2	1	1	1	978	4	0	0	0	1	0			0.82	1.12	97.909	48.9545	73.4318	1	1	1	1	0.81	99.305	1	0	0	1.396	-1.396	0	50.3505	0	0.31	0	25.8732	0	0
2	1	1	1	979	4	0	0	0	1	0	1.12	67.105	0.99	1.29	77.373	38.6865	58.0298	2	0	1	1	1.11	67.573	2	0	0	-9.8	9.8	0	28.8865	0	0.18	0	9.54325	0	0												1.08	70
2	0	0	0	980	4	0	0	0	1	0	4.97	11.68	6.7	7	8.318	4.159	6.2385	5	0	0	0	11.87	4.277	5	0		-4.041	4.041		0.118		-4.87		-1.9615
2	1	1	1	981	1	0	1	0	0	0			0.91	1.21	88.923	44.4615	66.6923	2	0	1	1		73.763	2	0	0	-15.16	15.16	0	29.3015	0	1.21	0	7.07075	0	0
2	1	1	1	982	1	0	1	0	0	0	1.23	56.476	1.17	1.47	59.831	29.9155	44.8732	3	0	0	1		52.384	3	0	0	-7.447	7.447	0	22.4685	0	1.47	0	7.51075	0	0
2	1	1	1	983	4	0	0	0	1	0			0.77	1.07	105.682	52.841	79.2615	1	1	1	1	0.83	96.549	1	0	0	-9.133	9.133	0	43.708	0	0.24	0	17.2875	0	0
2	1	1	1	984	4	0	0	0	1	0			0.48	0.78	127.492	63.746	95.619	1	1	1	1	0.51	118.878	1	0	0	-8.614	8.614	0	55.132	0	0.27	0	23.259	0	0												0.5	121.626
2	1	1	1	985	4	0	0	0	1	0	1.16	61.214	1.06	1.36	67.925	33.9625	50.9437	2	0	1	1	1.03	70.213	2	0	0	2.288	-2.288	0	36.2505	0	0.33	0	19.2692	0	0
2	1	1	1	986	4	0	0	0	1	0	1.03	51.175	0.93	1.23	57.576	28.788	43.182	3	0	0	1	0.92	58.299	3	0	0	0.723	-0.723	0	29.511	0	0.31	0	15.117	0	0	1	52.822	3	0	0		-4.754	4.754		0	0	1.02	51.628
2	1	1	1	987	1	0	1	0	0	0	0.86	64.154	0.84	1.14	65.92	32.96	49.44	2	0	1	1		60.714	2	0	0	-5.206	5.206	0	27.754	0	1.14	0	11.274	0	0
2	1	1	1	988	4	0	0	0	1	0			1.08	1.38	64.676	32.338	48.507	2	0	1	1	1.11	62.663	2	0	0	-2.013	2.013	0	30.325	0	0.27	0	14.156	0	0												1.12	62.018
2	0	0	0	989	4	0	0	0	1	0	5.41	10.146	7.05	7.35	7.475	3.7375	5.60625	5	0	0	0	6.68	7.955	5	0		0.48	-0.48		4.2175		0.67		2.34875														5.86	9.23
3	1	1	1	990	1	0	1	0	0	0	0.66	86.1632	0.55	0.85	107.555	53.7777	80.6665	1	1	1	1	0.54	108.616	1	0	0	1.06044	-1.06044	0	54.8381	0	0.31	0	27.9493	0	0	0.54	108.352	1	0	0		0.796618	-0.796618		0	0
3	1	1	1	991	1	0	1	0	0	0			1.01	1.31	73.5937	36.7969	55.1953	2	0	1	1	0.96	77.1528	2	0	0	3.55903	-3.55903	0	40.3559	0	0.35	0	21.9575	0	0	1.04	70.3454	2	0	0		-3.24828	3.24828		0	0	0.99	74.308
3	1	1	1	992	1	0	1	0	0	0	0.55	110.633	0.56	0.86	109.595	54.7973	82.196	1	1	1	1	0.53	115.465	1	0	0	5.86993	-5.86993	0	60.6672	0	0.33	0	33.2686	0	0	0.56	108.356	1	0	0		-1.23836	1.23836		0	0	0.56	108
3	1	1	1	993	1	0	1	0	0	0	0.92	82.0405	0.88	1.18	87.3457	43.6729	65.5093	2	0	1	1	0.83	92.3897	1	3	2	5.04393	-5.04393	0	48.7168	0	0.35	0	26.8804	0	0	0.88	86.3588	2	0	0		-0.986958	0.986958		0	0	0.89	85
3	1	1	1	994	1	0	1	0	0	0			0.78	1.08	102.125	51.0623	76.5935	1	1	1	1	0.88	87.8495	2	1	1	-14.2751	14.2751	0	36.7872	0	0.2	0	11.2561	0	0	0.99	76.6848	2	1	1		-25.4398	25.4398		0	0
3	1	1	1	995	1	0	1	0	0	0	0.73	78.816	0.87	1.17	65.0243	32.5121	48.7682	2	0	1	1	0.57	104.729	1	3	2	39.7045	-39.7045	0	72.2166	0	0.6	0	55.9606	0	0	0.59	100.643	1	3	2		35.6184	-35.6184		0	0	0.65	89.853
3	0	0	0	996	1	0	1	0	0	0	14.02	3.62139	10.84	11.14	4.92872	2.46436	3.69654	5	0	0	0	7.06	7.99285	5	0		3.06414	-3.06414		5.52849		4.08		4.29631			13.94	3.64538	5	0	0		-1.28333	1.28333		0		14.18	4
3	1	1	1	997	1	0	1	0	0	0	0.48	125.073	0.53	0.83	112.833	56.4164	84.6246	1	1	1	1	0.88	62.1414	2	1	1	-50.6913	50.6913	1	5.72506	0	-0.05	1	-22.4831	1	1	0.79	70.3805	2	1	1	8.23911	-42.4522	42.4522	-14.244	1	1	0.8	69.192
3	1	1	1	998	1	0	1	0	0	0	0.59	99.914	0.72	1.02	80.2488	40.1244	60.1866	2	0	1	1	1.65	30.4711	3	1	1	-49.7776	49.7776	1	-9.65326	1	-0.63	1	-29.7155	1	1	1.04	51.9049	3	1	1	21.4338	-28.3439	28.3439	-8.28167	1	0	1	54.199
3	1	1	1	999	1	0	1	0	0	0	1.24	42.1823	1.33	1.63	39.3504	19.6752	29.5128	3	0	0	1	1.53	33.0983	3	0	0	-6.25217	6.25217	0	13.423	0	0.1	0	3.58544	0	0	1.81	27.2633	4	1	1		-12.0872	12.0872		0	0
3	1	1	1	1000	1	0	1	0	0	0	1.07	68.9738	1.15	1.45	64.1923	32.0961	48.1442	2	0	1	1	1.04	71.2749	2	0	0	7.08259	-7.08259	0	39.1787	0	0.41	0	23.1307	0	0	1.12	65.4328	2	0	0		1.24049	-1.24049		0	0
3	1	1	1	1001	1	0	1	0	0	0	0.86	86.7274	1.02	1.32	72.0407	36.0204	54.0305	2	0	1	1	1.02	71.2267	2	0	0	-0.814019	0.814019	0	35.2063	0	0.3	0	17.1962	0	0	0.92	80.2336	2	0	0		8.19288	-8.19288		0	0
3	1	1	1	1002	1	0	1	0	0	0	0.72	82.078	0.63	0.93	96.8727	48.4364	72.6545	1	1	1	1	0.76	77.1341	2	1	1	-19.7386	19.7386	0	28.6977	0	0.17	0	4.47955	0	0	0.7	84.8129	2	1	1		-12.0598	12.0598		0	0	0.65	92
3	1	1	1	1003	1	0	1	0	0	0			0.6	0.9	103.615	51.8076	77.7114	1	1	1	1	0.75	79.1871	2	1	1	-24.4282	24.4282	0	27.3794	0	0.15	0	1.47564	0	0	0.64	95.0918	1	0	0		-8.5234	8.5234		0	0	0.57	108
3	1	1	1	1004	1	0	1	0	0	0			0.54	0.84	113.248	56.6242	84.9362	1	1	1	1	0.47	131.425	1	0	0	18.1767	-18.1767	0	74.8009	0	0.37	0	46.4888	0	0	0.51	119.603	1	0	0		6.35493	-6.35493		0	0
3	1	1	1	1005	1	0	1	0	0	0	0.75	75.1261	0.77	1.07	73.7117	36.8558	55.2838	2	0	1	1	0.71	80.0312	2	0	0	6.31951	-6.31951	0	43.1753	0	0.36	0	24.7474	0	0	0.65	88.6154	2	0	0		14.9038	-14.9038		0	0
3	1	1	1	1006	1	0	1	0	0	0			0.67	0.97	127.523	63.7616	95.6424	1	1	1	1	0.61	140.499	1	0	0	12.9759	-12.9759	0	76.7375	0	0.36	0	44.8567	0	0	0.76	109.015	1	0	0		-18.5084	18.5084		0	0	0.69	122
3	1	1	1	1007	1	0	1	0	0	0	0.74	102.294	0.66	0.96	117.827	58.9136	88.3703	1	1	1	1	0.65	118.566	1	0	0	0.739307	-0.739307	0	59.6529	0	0.31	0	30.1961	0	0	0.67	114.492	1	0	0		-3.33557	3.33557		0	0	0.63
3	1	1	1	1008	1	0	1	0	0	0	1.04	53.7774	0.92	1.22	62.6586	31.3293	46.994	2	0	1	1	1.05	53.1868	3	1	1	-9.47176	9.47176	0	21.8575	0	0.17	0	6.19289	0	0	0.93	61.1825	2	0	0		-1.47609	1.47609		0	0	0.82
3	1	1	1	1009	1	0	1	0	0	0	1.07	67.9545	1.05	1.35	70.2441	35.122	52.6831	2	0	1	1	0.84	89.8481	2	0	0	19.604	-19.604	0	54.726	0	0.51	0	37.165	0	0	0.92	80.8939	2	0	0		10.6498	-10.6498		0	0
3	1	1	1	1010	1	0	1	0	0	0			0.8	1.1	70.6352	35.3176	52.9764	2	0	1	1	0.68	84.2435	2	0	0	13.6083	-13.6083	0	48.9259	0	0.42	0	31.2671	0	0	0.63	92.0053	1	3	2		21.3701	-21.3701		0	0	0.63
3	1	1	1	1011	1	0	1	0	0	0			0.94	1.24	84.1933	42.0966	63.145	2	0	1	1	0.97	80.2781	2	0	0	-3.91516	3.91516	0	38.1815	0	0.27	0	17.1332	0	0	0.99	78.4095	2	0	0		-5.78377	5.78377		0	0
3	1	1	1	1012	1	0	1	0	0	0	1.03	69.7752	1.19	1.49	59.7406	29.8703	44.8054	3	0	0	1	1.05	68.2437	2	3	2	8.50318	-8.50318	0	38.3735	0	0.44	0	23.4383	0	0	1.12	63.3458	2	3	2		3.60522	-3.60522		0	0
3	1	1	1	1013	1	0	1	0	0	0	0.55	109.716	0.58	0.88	104.373	52.1863	78.2795	1	1	1	1	0.61	97.3592	1	0	0	-7.0135	7.0135	0	45.1728	0	0.27	0	19.0797	0	0	0.59	101.178	1	0	0		-3.1951	3.1951		0	0	0.5	122
3	1	1	1	1014	1	0	1	0	0	0			0.66	0.96	95.4193	47.7096	71.5644	1	1	1	1	0.61	103.32	1	0	0	7.90062	-7.90062	0	55.6102	0	0.35	0	31.7554	0	0	0.68	91.1463	1	0	0		-4.27292	4.27292		0	0
3	1	1	1	1015	1	0	1	0	0	0			0.66	0.96	125.587	62.7933	94.19	1	1	1	1	0.65	126.375	1	0	0	0.787994	-0.787994	0	63.5813	0	0.31	0	32.1847	0	0	0.57	147.056	1	0	0		21.4692	-21.4692		0	0
3	1	1	1	1016	1	0	1	0	0	0	1.08	50.4134	1.04	1.34	53.2593	26.6296	39.9445	3	0	0	1	1.09	49.88	3	0	0	-3.37929	3.37929	0	23.2504	0	0.25	0	9.93553	0	0	1.08	50.4134	3	0	0		-2.84593	2.84593		0	0	0.97	57
3	1	1	1	1017	1	0	1	0	0	0	0.9	86.6202	0.88	1.18	89.9119	44.9559	67.4339	2	0	1	1	0.81	97.819	1	3	2	7.90711	-7.90711	0	52.863	0	0.37	0	30.3851	0	0	0.94	82.3807	2	0	0		-7.53121	7.53121		0	0
3	1	1	1	1018	1	0	1	0	0	0	0.6	99.9652	0.66	0.96	90.5768	45.2884	67.9326	1	1	1	1	0.69	85.122	2	1	1	-5.45477	5.45477	0	39.8336	0	0.27	0	17.1894	0	0	0.65	91.1451	1	0	0		0.568325	-0.568325		0	0	0.47	132
3	1	1	1	1019	1	0	1	0	0	0	0.62	135.37	0.68	0.98	123.073	61.5365	92.3048	1	1	1	1	0.73	112.116	1	0	0	-10.9568	10.9568	0	50.5797	0	0.25	0	19.8114	0	0	0.63	132.894	1	0	0		9.82054	-9.82054		0	0	0.67	123
3	1	1	1	1020	1	0	1	0	0	0			0.93	1.23	83.6886	41.8443	62.7664	2	0	1	1	0.93	82.7429	2	0	0	-0.945633	0.945633	0	40.8986	0	0.3	0	19.9765	0	0	0.95	80.736	2	0	0		-2.95257	2.95257		0	0	0.97	79
3	1	1	1	1021	1	0	1	0	0	0	0.42	150.861	0.76	1.06	76.9631	38.4815	57.7223	2	0	1	1	0.56	108.242	1	3	2	31.2793	-31.2793	0	69.7608	0	0.5	0	50.52	0	0	0.47	132.497	1	3	2		55.5337	-55.5337		0	0	0.47	132
3	1	1	1	1022	1	0	1	0	0	0	0.88	88.638	0.96	1.26	80.9202	40.4601	60.6901	2	0	1	1	0.82	95.9669	1	3	2	15.0467	-15.0467	0	55.5068	0	0.44	0	35.2768	0	0	0.85	92.069	1	3	2		11.1488	-11.1488		0	0	0.95	81
3	1	1	1	1023	1	0	1	0	0	0	0.75	74.931	0.81	1.11	69.2232	34.6116	51.9174	2	0	1	1	0.73	77.1673	2	0	0	7.94415	-7.94415	0	42.5557	0	0.38	0	25.2499	0	0	0.71	79.6812	2	0	0		10.458	-10.458		0	0	0.69
3	1	1	1	1024	1	0	1	0	0	0	0.85	90.125	0.81	1.11	96.3692	48.1846	72.2769	1	1	1	1	0.81	95.2803	1	0	0	-1.08892	1.08892	0	47.0957	0	0.3	0	23.0034	0	0	0.89	85.4671	2	1	1		-10.9022	10.9022		0	0	0.87	88
3	1	1	1	1025	1	0	1	0	0	0	0.66	87.3085	0.71	1.01	81.1696	40.5848	60.8772	2	0	1	1	0.77	73.0802	2	0	0	-8.08935	8.08935	0	32.4954	0	0.24	0	12.203	0	0	0.7	81.5769	2	0	0		0.407297	-0.407297		0	0	0.66
3	1	1	1	1026	1	0	1	0	0	0	0.52	116.618	0.61	0.91	98.1066	49.0533	73.58	1	1	1	1	0.58	102.811	1	0	0	4.70396	-4.70396	0	53.7573	0	0.33	0	29.2306	0	0	0.86	65.2563	2	1	1		-32.8503	32.8503		0	1	0.63
3	1	1	1	1027	1	0	1	0	0	0	0.57	148.671	0.56	0.86	153.473	76.7365	115.105	1	1	1	1	0.58	145.717	1	0	0	-7.75613	7.75613	0	68.9804	0	0.28	0	30.6121	0	0	0.49	177.019	1	0	0		23.5458	-23.5458		0	0	0.54	158
3	1	1	1	1028	1	0	1	0	0	0			1.57	1.87	35.8916	17.9458	26.9187	3	0	0	1	2.06	25.9372	4	1	1	-9.95439	9.95439	0	7.99139	0	-0.19	1	-0.981503	1	1	1.78	30.7002	3	0	0	4.76299	-5.1914	5.1914	3.78149	0	0
3	1	1	1	1029	1	0	1	0	0	0	0.58	104.92	0.53	0.83	117.754	58.8768	88.3153	1	1	1	1	0.51	121.708	1	0	0	3.9539	-3.9539	0	62.8307	0	0.32	0	33.3923	0	0	0.5	124.521	1	0	0		6.76722	-6.76722		0	0
3	1	1	1	1030	1	0	1	0	0	0	1.05	68.2481	0.91	1.21	81.4225	40.7113	61.0669	2	0	1	1	0.95	76.6037	2	0	0	-4.81877	4.81877	0	35.8925	0	0.26	0	15.5369	0	0	0.92	79.4935	2	0	0		-1.92896	1.92896		0	0	0.98
3	1	1	1	1031	1	0	1	0	0	0			0.71	1.01	82.2563	41.1281	61.6922	2	0	1	1	0.7	82.669	2	0	0	0.41275	-0.41275	0	41.5409	0	0.31	0	20.9768	0	0	0.68	85.4812	2	0	0		3.22494	-3.22494		0	0
3	1	1	1	1032	1	0	1	0	0	0	1.84	26.9306	1.71	2.01	29.6417	14.8208	22.2313	4	0	0	0	2.08	23.3776	4	0	0	-6.26408	6.26408	0	8.55677	0	-0.07	1	1.14635	0	0	1.88	26.2704	4	0	0		-3.37127	3.37127		0	0	2.36
3	1	1	1	1033	1	0	1	0	0	0			0.66	0.96	125.326	62.6631	93.9947	1	1	1	1	0.62	133.18	1	0	0	7.85421	-7.85421	0	70.5173	0	0.34	0	39.1858	0	0	0.64	128.389	1	0	0		3.06305	-3.06305		0	0
3	1	1	1	1034	1	0	1	0	0	0	0.59	99.367	0.58	0.88	102.417	51.2087	76.813	1	1	1	1	0.63	92.044	1	0	0	-10.3734	10.3734	0	40.8353	0	0.25	0	15.2309	0	0	0.57	103.313	1	0	0		0.895571	-0.895571		0	0
3	1	1	1	1035	1	0	1	0	0	0	1.14	65.5709	1.13	1.43	66.9981	33.499	50.2486	2	0	1	1	1.63	43.4025	3	1	1	-23.5955	23.5955	0	9.9035	0	-0.2	1	-6.84602	1	1	1.12	66.924	2	0	0	23.5215	-0.0740531	0.0740531	16.6755	0	0	1.1	68
3	1	1	1	1036	1	0	1	0	0	0			0.89	1.19	89.2603	44.6302	66.9453	2	0	1	1	1.04	73.7332	2	0	0	-15.5272	15.5272	0	29.103	0	0.15	0	6.78792	0	0	0.99	78.047	2	0	0		-11.2133	11.2133		0	0
3	1	1	1	1037	1	0	1	0	0	0	0.73	79.52	0.78	1.08	74.4346	37.2173	55.8259	2	0	1	1	0.63	94.1624	1	3	2	19.7279	-19.7279	0	56.9451	0	0.45	0	38.3365	0	0	0.67	87.7054	2	0	0		13.2708	-13.2708		0	0
3	1	1	1	1038	1	0	1	0	0	0	0.41	157.713	0.39	0.69	168.49	84.2452	126.368	1	1	1	1	0.34	195.165	1	0	0	26.6746	-26.6746	0	110.92	0	0.35	0	68.7972	0	0	0.35	188.744	1	0	0		20.254	-20.254		0	0	0.33	202
3	1	1	1	1039	1	0	1	0	0	0			0.55	0.85	105.929	52.9647	79.4471	1	1	1	1	0.59	96.5821	1	0	0	-9.34731	9.34731	0	43.6174	0	0.26	0	17.135	0	0	0.55	104.732	1	0	0		-1.19694	1.19694		0	0
3	1	1	1	1040	1	0	1	0	0	0	0.67	89.481	1.08	1.38	52.0665	26.0332	39.0499	3	0	0	1	1.24	43.892	3	0	0	-8.17448	8.17448	0	17.8588	0	0.14	0	4.84214	0	0	1.17	46.9361	3	0	0		-5.13032	5.13032		0	0	1.42	37
3	1	1	1	1041	1	0	1	0	0	0	1.88	25.619	2.22	2.52	21.351	10.6755	16.0132	4	0	0	0	1.89	25.4178	4	0	0	4.06677	-4.06677	0	14.7423	0	0.63	0	9.40452	0	0	1.59	31.0286	3	3	2		9.67759	-9.67759		0	0	1.47
3	1	1	1	1042	1	0	1	0	0	0	1.4	49.013	1.24	1.54	56.9884	28.4942	42.7413	3	0	0	1	1.39	49.388	3	0	0	-7.60048	7.60048	0	20.8937	0	0.15	0	6.64663	0	0	1.24	56.3445	3	0	0		-0.643937	0.643937		0	0
3	1	1	1	1043	1	0	1	0	0	0	0.72	78.138	0.67	0.97	85.7172	42.8586	64.2879	2	0	1	1	0.79	70.0747	2	0	0	-15.6425	15.6425	0	27.2161	0	0.18	0	5.78683	0	0	0.7	80.5712	2	0	0		-5.14598	5.14598		0	0	0.59
3	1	1	1	1044	1	0	1	0	0	0	0.83	68.57	0.78	1.08	74.4869	37.2435	55.8652	2	0	1	1	0.9	62.4347	2	0	0	-12.0522	12.0522	0	25.1912	0	0.18	0	6.56952	0	0	0.87	64.9257	2	0	0		-9.5612	9.5612		0	0	0.84	67
3	1	1	1	1045	1	0	1	0	0	0			8.43	8.73	6.5396	3.2698	4.9047	5	0	0	0	7.94	6.92833	5	0	0	0.388723	-0.388723	0	3.65852	0	0.79	0	2.02362	0	0	9.23	5.82342	5	0	0		-0.716179	0.716179		0	0	9.11	6
3	1	1	1	1046	1	0	1	0	0	0	0.56	106.931	0.6	0.9	95.0217	47.5109	71.2663	1	1	1	1	0.45	130.938	1	0	0	35.9167	-35.9167	0	83.4275	0	0.45	0	59.6721	0	0	0.39	154.449	1	0	0		59.4275	-59.4275		0	0	0.47
3	1	1	1	1047	1	0	1	0	0	0	0.4	153.581	0.45	0.75	135.448	67.7241	101.586	1	1	1	1	0.56	104.049	1	0	0	-31.3996	31.3996	1	36.3245	0	0.19	0	2.46246	0	0	0.48	124.306	1	0	0		-11.142	11.142		0	0	0.46
3	1	1	1	1048	1	0	1	0	0	0	0.74	78.52	0.64	0.94	93.7716	46.8858	70.3287	1	1	1	1	0.66	89.4775	2	1	1	-4.29405	4.29405	0	42.5917	0	0.28	0	19.1488	0	0	0.66	89.4775	2	1	1		-4.29405	4.29405		0	0	0.59	102
3	1	1	1	1049	1	0	1	0	0	0	0.67	117.964	0.94	1.24	80.5677	40.2839	60.4258	2	0	1	1	0.96	77.7454	2	0	0	-2.82238	2.82238	0	37.4615	0	0.28	0	17.3196	0	0	0.76	101.802	1	3	2		21.2343	-21.2343		0	0	1.02	72
3	1	1	1	1050	1	0	1	0	0	0			0.76	1.06	104.985	52.4927	78.7391	1	1	1	1	0.83	93.7641	1	0	0	-11.2213	11.2213	0	41.2714	0	0.23	0	15.025	0	0	0.71	112.28	1	0	0		7.29409	-7.29409		0	0
3	1	1	1	1051	1	0	1	0	0	0	0.67	88.613	0.52	0.82	120.086	60.043	90.0645	1	1	1	1	0.62	96.9182	1	0	0	-23.1679	23.1679	0	36.8751	0	0.2	0	6.85363	0	0	0.56	108.997	1	0	0		-11.0886	11.0886		0	0	0.54	113
3	1	1	1	1052	1	0	1	0	0	0			0.68	0.98	89.5336	44.7668	67.1502	2	0	1	1	0.76	77.8587	2	0	0	-11.6749	11.6749	0	33.0919	0	0.22	0	10.7085	0	0	0.76	77.8587	2	0	0		-11.6749	11.6749		0	0
3	1	1	1	1053	1	0	1	0	0	0	0.78	107.157	0.71	1.01	120.72	60.3601	90.5402	1	1	1	1	0.73	115.591	1	0	0	-5.12966	5.12966	0	55.2305	0	0.28	0	25.0504	0	0	0.63	137.012	1	0	0		16.2916	-16.2916		0	0	0.72	117
3	1	1	1	1054	1	0	1	0	0	0	0.79	99.714	0.64	0.94	128.548	64.2742	96.4112	1	1	1	1	0.65	124.842	1	0	0	-3.70628	3.70628	0	60.5679	0	0.29	0	28.4308	0	0	0.75	105.838	1	0	0		-22.7102	22.7102		0	0	0.75	106
3	1	1	1	1055	1	0	1	0	0	0	0.88	88.638	0.79	1.09	101.654	50.8269	76.2404	1	1	1	1	0.83	94.9367	1	0	0	-6.71715	6.71715	0	44.1098	0	0.26	0	18.6963	0	0	0.99	77.4618	2	1	1		-24.1921	24.1921		0	0
3	1	1	1	1056	1	0	1	0	0	0	0.9	82.042	0.92	1.22	80.8561	40.428	60.6421	2	0	1	1	1	72.6087	2	0	0	-8.24739	8.24739	0	32.1807	0	0.22	0	11.9666	0	0	1.13	63.0574	2	0	0		-17.7987	17.7987		0	0	1
3	1	1	1	1057	1	0	1	0	0	0			0.67	0.97	90.516	45.258	67.887	1	1	1	1	0.65	92.6784	1	0	0	2.16238	-2.16238	0	47.4204	0	0.32	0	24.7914	0	0	0.62	97.8724	1	0	0		7.35645	-7.35645		0	0
3	1	1	1	1058	1	0	1	0	0	0			0.69	0.99	85.5176	42.7588	64.1382	2	0	1	1	0.65	90.5837	1	3	2	5.06611	-5.06611	0	47.8249	0	0.34	0	26.4455	0	0	0.71	81.8088	2	0	0		-3.7088	3.7088		0	0	0.86	65
3	1	1	1	1059	1	0	1	0	0	0			0.62	0.92	96.1897	48.0948	72.1423	1	1	1	1	0.57	104.793	1	0	0	8.60366	-8.60366	0	56.6985	0	0.35	0	32.6511	0	0	0.55	109.203	1	0	0		13.0134	-13.0134		0	0	0.47
3	1	1	1	1060	1	0	1	0	0	0			1.11	1.41	68.6158	34.3079	51.4619	2	0	1	1	0.96	80.2141	2	0	0	11.5983	-11.5983	0	45.9062	0	0.45	0	28.7522	0	0	0.96	80.2141	2	0	0		11.5983	-11.5983		0	0
3	1	1	1	1061	1	0	1	0	0	0			0.73	1.03	80.3623	40.1812	60.2718	2	0	1	1	0.74	78.2165	2	0	0	-2.14581	2.14581	0	38.0354	0	0.29	0	17.9448	0	0	0.77	74.7105	2	0	0		-5.65184	5.65184		0	0	0.75	77
3	1	1	1	1062	1	0	1	0	0	0	0.91	88.551	0.96	1.26	84.0069	42.0034	63.0051	2	0	1	1	1.02	77.4454	2	0	0	-6.5614	6.5614	0	35.442	0	0.24	0	14.4403	0	0	1	79.2356	2	0	0		-4.77123	4.77123		0	0	0.87	93
3	1	1	1	1063	1	0	1	0	0	0	0.87	87.005	0.97	1.27	77.5241	38.7621	58.1431	2	0	1	1	0.89	84.6526	2	0	0	7.12845	-7.12845	0	45.8905	0	0.38	0	26.5095	0	0	0.95	78.5133	2	0	0		0.989169	-0.989169		0	0
3	1	1	1	1064	1	0	1	0	0	0	0.55	32.148	1.45	1.75	35.9102	17.9551	26.9326	3	0	0	1	1.71	29.351	4	1	1	-6.55913	6.55913	0	11.3959	0	0.04	0	2.41841	0	0	1.34	38.8886	3	0	0		2.9784	-2.9784		0	0	1.69
3	1	1	1	1065	1	0	1	0	0	0	0.64	91.476	0.61	0.91	97.7058	48.8529	73.2793	1	1	1	1	0.65	89.7746	2	1	1	-7.93114	7.93114	0	40.9218	0	0.26	0	16.4953	0	0	0.62	94.806	1	0	0		-2.89982	2.89982		0	0
3	1	1	1	1066	1	0	1	0	0	0	1.18	60.18	0.93	1.23	79.9706	39.9853	59.9779	2	0	1	1	1.3	53.7197	3	1	1	-26.2509	26.2509	0	13.7344	0	-0.07	1	-6.25822	1	1	0.93	79.067	2	0	0	25.3472	-0.903622	0.903622	19.089	0	0	1.47
3	1	1	1	1067	1	0	1	0	0	0	0.81	96.878	0.75	1.05	106.918	53.4589	80.1883	1	1	1	1	0.76	104.106	1	0	0	-2.81159	2.81159	0	50.6473	0	0.29	0	23.9178	0	0	0.81	96.7261	1	0	0		-10.1917	10.1917		0	0	0.85	91
3	1	1	1	1068	1	0	1	0	0	0	0.59	101.363	0.57	0.87	106.634	53.3171	79.9756	1	1	1	1	0.58	103.334	1	0	0	-3.29978	3.29978	0	50.0173	0	0.29	0	23.3587	0	0	0.56	107.605	1	0	0		0.970662	-0.970662		0	0	0.55	110
3	1	1	1	1069	1	0	1	0	0	0	0.74	78.046	0.6	0.9	100.354	50.1768	75.2652	1	1	1	1	0.82	69.19	2	1	1	-31.1636	31.1636	1	19.0132	0	0.08	0	-6.07524	1	1	0.71	81.7019	2	1	1	12.5119	-18.6517	18.6517	6.4367	0	0	0.66	89
3	1	1	1	1070	1	0	1	0	0	0			0.47	0.77	134.901	67.4507	101.176	1	1	1	1	0.47	133.377	1	0	0	-1.52431	1.52431	0	65.9263	0	0.3	0	32.201	0	0	0.41	156.145	1	0	0		21.2441	-21.2441		0	0	0.47	133
3	1	1	1	1071	1	0	1	0	0	0			0.71	1.01	85.5012	42.7506	64.1259	2	0	1	1	0.67	90.3855	1	3	2	4.88431	-4.88431	0	47.6349	0	0.34	0	26.2596	0	0	0.68	88.8534	2	0	0		3.35216	-3.35216		0	0	0.71	84
3	1	1	1	1072	1	0	1	0	0	0	1.27	58.247	1.57	1.87	45.9505	22.9753	34.4629	3	0	0	1	1.2	61.951	2	3	2	16.0005	-16.0005	0	38.9757	0	0.67	0	27.4881	0	0	1.58	45.0996	3	0	0		-0.850874	0.850874		0	0
3	1	1	1	1073	1	0	1	0	0	0	0.7	109.069	0.69	0.99	112.183	56.0917	84.1375	1	1	1	1	0.67	114.745	1	0	0	2.5619	-2.5619	0	58.6536	0	0.32	0	30.6077	0	0	0.93	78.5951	2	1	1		-33.5882	33.5882		0	1
3	1	1	1	1074	1	0	1	0	0	0	0.67	88.613	0.58	0.88	105.573	52.7866	79.18	1	1	1	1	0.58	104.38	1	0	0	-1.19292	1.19292	0	51.5937	0	0.3	0	25.2004	0	0	0.46	136.393	1	0	0		30.8198	-30.8198		0	0	0.89	64
3	1	1	1	1075	1	0	1	0	0	0	0.77	100.468	0.84	1.14	91.8238	45.9119	68.8679	1	1	1	1	0.9	83.8383	2	1	1	-7.9855	7.9855	0	37.9264	0	0.24	0	14.9705	0	0	0.85	89.5548	2	1	1		-2.26899	2.26899		0	0	0.82	93
3	1	1	1	1076	1	0	1	0	0	0	0.57	107.83	0.72	1.02	83.1116	41.5558	62.3337	2	0	1	1	0.63	95.8626	1	3	2	12.751	-12.751	0	54.3068	0	0.39	0	33.5289	0	0	0.72	82.1725	2	0	0		-0.939114	0.939114		0	0
3	1	1	1	1077	1	0	1	0	0	0	0.81	104.503	0.67	0.97	131.079	65.5393	98.309	1	1	1	1	0.69	125.272	1	0	0	-5.8063	5.8063	0	59.733	0	0.28	0	26.9634	0	0	0.79	107.158	1	0	0		-23.9205	23.9205		0	0	0.89	93
3	1	1	1	1078	1	0	1	0	0	0			0.8	1.1	72.8999	36.45	54.675	2	0	1	1	0.9	62.9161	2	0	0	-9.98382	9.98382	0	26.4662	0	0.2	0	8.24117	0	0	0.8	72.0762	2	0	0		-0.823728	0.823728		0	0	1.01	55
3	1	1	1	1079	1	0	1	0	0	0	0.84	94.184	0.73	1.03	111.983	55.9914	83.9871	1	1	1	1	0.91	85.8533	2	1	1	-26.1295	26.1295	0	29.8619	0	0.12	0	1.86619	0	0	0.8	99.615	1	0	0		-12.3678	12.3678		0	0	0.82	97
3	1	1	1	1080	1	0	1	0	0	0			0.93	1.23	82.1559	41.078	61.6169	2	0	1	1	0.8	96.6423	1	3	2	14.4864	-14.4864	0	55.5643	0	0.43	0	35.0253	0	0	0.92	82.2473	2	0	0		0.0914114	-0.0914114		0	0	0.95	79
3	0	0	0	1081	1	0	1	0	0	0	5.01	11.2903	2.91	3.21	22.0067	11.0033	16.505	4	0	0	0	5.83	9.7582	5	1		-12.2485	12.2485		-1.24513		-2.62		-6.74679			6.79	8.18415	5	1	1		-13.8225	13.8225		0		6.7	8
3	1	1	1	1082	1	0	1	0	0	0			0.72	1.02	84.2187	42.1094	63.164	2	0	1	1	0.69	87.4588	2	0	0	3.24003	-3.24003	0	45.3494	0	0.33	0	24.2947	0	0	0.65	93.6986	1	3	2		9.47988	-9.47988		0	0	0.68	89
3	1	1	1	1083	1	0	1	0	0	0			0.95	1.25	83.4767	41.7383	62.6075	2	0	1	1	0.9	87.847	2	0	0	4.37036	-4.37036	0	46.1087	0	0.35	0	25.2395	0	0	0.97	80.5728	2	0	0		-2.90389	2.90389		0	0	1.04	74
3	1	1	1	1084	1	0	1	0	0	0	1	74.992	0.84	1.14	92.7219	46.361	69.5414	1	1	1	1	0.82	94.2593	1	0	0	1.5374	-1.5374	0	47.8984	0	0.32	0	24.7179	0	0	0.92	82.5381	2	1	1		-10.1838	10.1838		0	0	0.83	93
3	1	1	1	1085	1	0	1	0	0	0	0.85	99.832	0.79	1.09	109.661	54.8306	82.2458	1	1	1	1	0.78	110.028	1	0	0	0.366559	-0.366559	0	55.1971	0	0.31	0	27.7818	0	0	0.74	116.919	1	0	0		7.25805	-7.25805		0	0	0.79	108
3	1	1	1	1086	1	0	1	0	0	0			0.66	0.96	126.909	63.4546	95.1818	1	1	1	1	0.61	137.417	1	0	0	10.5079	-10.5079	0	73.9625	0	0.35	0	42.2352	0	0	0.59	142.807	1	0	0		15.8974	-15.8974		0	0	0.65	127
3	1	1	1	1087	1	0	1	0	0	0	0.8	97.018	0.73	1.03	109.016	54.5078	81.7618	1	1	1	1	0.86	89.2107	2	1	1	-19.8049	19.8049	0	34.7029	0	0.17	0	7.44898	0	0	0.81	95.5953	1	0	0		-13.4204	13.4204		0	0	0.87	88
3	1	1	1	1088	1	0	1	0	0	0			0.66	0.96	133.58	66.7902	100.185	1	1	1	1	0.7	123.401	1	0	0	-10.1796	10.1796	0	56.6106	0	0.26	0	23.2155	0	0	0.83	101.378	1	0	0		-32.2021	32.2021		0	1	0.82	102
3	1	1	1	1089	1	0	1	0	0	0	0.9	60.875	0.94	1.24	58.5738	29.2869	43.9303	3	0	0	1	0.94	57.9119	3	0	0	-0.661851	0.661851	0	28.625	0	0.3	0	13.9816	0	0	0.89	61.6824	2	3	2		3.10865	-3.10865		0	0	1.05
3	1	1	1	1090	1	0	1	0	0	0	0.54	115.158	0.53	0.83	118.955	59.4773	89.2159	1	1	1	1	0.54	115.101	1	0	0	-3.8539	3.8539	0	55.6234	0	0.29	0	25.8847	0	0	0.57	108.139	1	0	0		-10.816	10.816		0	0	0.67	89
3	1	1	1	1091	1	0	1	0	0	0	0.93	58.602	0.85	1.15	66.9112	33.4556	50.1834	2	0	1	1	0.87	64.4033	2	0	0	-2.50794	2.50794	0	30.9477	0	0.28	0	14.2199	0	0	0.93	59.6326	3	1	1		-7.27861	7.27861		0	0	0.8
3	1	1	1	1092	1	0	1	0	0	0	0.53	116.889	0.58	0.88	106.309	53.1547	79.732	1	1	1	1	0.56	109.337	1	0	0	3.02769	-3.02769	0	56.1823	0	0.32	0	29.605	0	0	0.64	93.821	1	0	0		-12.4883	12.4883		0	0	0.57	107
3	1	1	1	1093	1	0	1	0	0	0			0.64	0.94	97.8427	48.9213	73.382	1	1	1	1	0.67	91.756	1	0	0	-6.08668	6.08668	0	42.8347	0	0.27	0	18.374	0	0	0.77	78.1474	2	1	1		-19.6953	19.6953		0	0	0.71	86
3	1	1	1	1094	1	0	1	0	0	0	0.65	126.617	0.68	0.98	121.259	60.6295	90.9442	1	1	1	1	0.66	124.091	1	0	0	2.83202	-2.83202	0	63.4615	0	0.32	0	33.1468	0	0	0.66	124.091	1	0	0		2.83202	-2.83202		0	0	0.74	108
3	1	1	1	1095	1	0	1	0	0	0	0.61	100.048	0.58	0.88	107.196	53.5981	80.3972	1	1	1	1	0.38	172.651	1	0	0	65.4551	-65.4551	0	119.053	0	0.5	0	92.2542	0	0	0.43	149.699	1	0	0		42.5023	-42.5023		0	0	0.46	138
3	1	1	1	1096	1	0	1	0	0	0			0.73	1.03	80.4269	40.2134	60.3202	2	0	1	1	0.71	82.1086	2	0	0	1.68168	-1.68168	0	41.8951	0	0.32	0	21.7884	0	0	0.88	64.0926	2	0	0		-16.3343	16.3343		0	0	0.65	91
3	1	1	1	1097	1	0	1	0	0	0			0.57	0.87	108.654	54.327	81.4905	1	1	1	1	0.93	61.0606	2	1	1	-47.5934	47.5934	1	6.73356	0	-0.06	1	-20.4299	1	1	0.59	103.235	1	0	0	42.1744	-5.41902	5.41902	21.7445	0	0	0.62	97
3	1	1	1	1098	1	0	1	0	0	0	0.75	79.093	0.57	0.87	109.837	54.9185	82.3778	1	1	1	1	0.62	98.5537	1	0	0	-11.2833	11.2833	0	43.6352	0	0.25	0	16.176	0	0	0.53	110	1	0	0		0.162987	-0.162987		0	0	0.63	97
3	1	1	1	1099	1	0	1	0	0	0			0.58	0.88	105.129	52.5646	78.8469	1	1	1	1	0.55	110.511	1	0	0	5.3818	-5.3818	0	57.9464	0	0.33	0	31.6641	0	0	0.62	91.79	1	0	0		-13.3393	13.3393		0	0	0.64	93
3	1	1	1	1100	1	0	1	0	0	0			0.57	0.87	110.775	55.3877	83.0815	1	1	1	1	0.51	124.524	1	0	0	13.7482	-13.7482	0	69.1359	0	0.36	0	41.442	0	0	0.49	120.43	1	0	0		9.65469	-9.65469		0	0	0.51	124
3	1	1	1	1101	1	0	1	0	0	0	0.64	90.71	0.64	0.94	91.6141	45.8071	68.7106	1	1	1	1	0.6	97.5826	1	0	0	5.96847	-5.96847	0	51.7755	0	0.34	0	28.872	0	0	0.67	85.9149	2	1	1		-5.69921	5.69921		0	0	0.66
3	1	1	1	1102	1	0	1	0	0	0	1.33	50.981	1.15	1.45	60.9701	30.485	45.7276	2	0	1	1	1.04	67.6972	2	0	0	6.72707	-6.72707	0	37.2121	0	0.41	0	21.9696	0	0	1.21	56.845	3	1	1		-4.12505	4.12505		0	0	1.08
3	1	1	1	1103	1	0	1	0	0	0			0.63	0.93	95.7335	47.8668	71.8001	1	1	1	1	0.58	104.129	1	0	0	8.39553	-8.39553	0	56.2623	0	0.35	0	32.3289	0	0	0.7	83.8156	2	1	1		-11.918	11.918		0	0	0.63	94
3	1	1	1	1104	1	0	1	0	0	0	0.77	102.038	0.88	1.18	88.5365	44.2683	66.4024	2	0	1	1	0.95	80.1359	2	0	0	-8.40061	8.40061	0	35.8677	0	0.23	0	13.7335	0	0	0.97	78.2322	2	0	0		-10.3043	10.3043		0	0	1.05	71
3	1	1	1	1105	1	0	1	0	0	0	0.56	142.23	0.69	0.99	112.878	56.4392	84.6588	1	1	1	1	0.68	113.499	1	0	0	0.620641	-0.620641	0	57.0598	0	0.31	0	28.8402	0	0	0.67	115.456	1	0	0		2.57777	-2.57777		0	0	0.63
3	1	1	1	1106	1	0	1	0	0	0	0.72	82.908	0.73	1.03	82.5414	41.2707	61.906	2	0	1	1	0.74	80.3374	2	0	0	-2.204	2.204	0	39.0667	0	0.29	0	18.4314	0	0	0.77	76.7363	2	0	0		-5.80509	5.80509		0	0	0.78	75
3	1	1	1	1107	1	0	1	0	0	0			0.79	1.09	98.744	49.372	74.058	1	1	1	1	0.78	99.0741	1	0	0	0.330067	-0.330067	0	49.7021	0	0.31	0	25.0161	0	0	0.73	106.946	1	0	0		8.20152	-8.20152		0	0	0.78	99
3	1	1	1	1108	1	0	1	0	0	0			0.62	0.92	131.947	65.9734	98.96	1	1	1	1	0.61	132.927	1	0	0	0.980145	-0.980145	0	66.9535	0	0.31	0	33.9668	0	0	0.65	123.533	1	0	0		-8.41418	8.41418		0	0	0.65	123
3	1	1	1	1109	1	0	1	0	0	0			0.66	0.96	88.9249	44.4625	66.6937	2	0	1	1	0.69	83.5238	2	0	0	-5.40115	5.40115	0	39.0613	0	0.27	0	16.8301	0	0	0.79	71.4464	2	0	0		-17.4785	17.4785		0	0	0.65	92
3	1	1	1	1110	1	0	1	0	0	0	0.52	119.486	0.49	0.79	129.007	64.5034	96.755	1	1	1	1	0.48	130.62	1	0	0	1.61368	-1.61368	0	66.117	0	0.31	0	33.8654	0	0	0.49	127.549	1	0	0		-1.4577	1.4577		0	0	0.54	114
3	1	1	1	1111	1	0	1	0	0	0			0.74	1.04	106.277	53.1383	79.7075	1	1	1	1	0.76	101.891	1	0	0	-4.38534	4.38534	0	48.753	0	0.28	0	22.1838	0	0	0.86	88.3456	2	1	1		-17.9311	17.9311		0	0	0.67	118
3	1	1	1	1112	1	0	1	0	0	0	0.87	64.558	0.89	1.19	63.5326	31.7663	47.6495	2	0	1	1	0.81	70.0271	2	0	0	6.49444	-6.49444	0	38.2608	0	0.38	0	22.3776	0	0	0.95	58.2592	3	1	1		-5.27341	5.27341		0	0	1.12
3	1	1	1	1113	1	0	1	0	0	0			0.54	0.84	110.516	55.2582	82.8873	1	1	1	1	0.58	100.619	1	0	0	-9.89786	9.89786	0	45.3603	0	0.26	0	17.7312	0	0	0.55	106.978	1	0	0		-3.53818	3.53818		0	0	0.59	104
3	1	1	1	1114	1	0	1	0	0	0			1.16	1.46	66.2168	33.1084	49.6626	2	0	1	1	1.13	67.4784	2	0	0	1.26163	-1.26163	0	34.37	0	0.33	0	17.8158	0	0	0.87	91.2456	1	3	2		25.0289	-25.0289		0	0	1.06	72
3	1	1	1	1115	1	0	1	0	0	0	0.49	126.746	0.53	0.83	117.049	58.5245	87.7868	1	1	1	1	0.91	62.0174	2	1	1	-55.0317	55.0317	1	3.49283	0	-0.08	1	-25.7694	1	1	0.49	126.695	1	0	0	64.678	9.64632	-9.64632	38.9086	0	0	0.52	118
3	1	1	1	1116	1	0	1	0	0	1			0.91	1.21	88.8195	44.4097	66.6146	2	0	1	1	1.78	40.4876	3	1	1	-48.3319	48.3319	1	-3.92213	1	-0.57	1	-26.127	1	1	1.11	69.8239	2	0	0	29.3363	-18.9956	18.9956	3.20928	0	0	1.07	73
3	1	1	1	1117	1	0	1	0	0	0	0.84	92.29	0.67	0.97	121.181	60.5906	90.8859	1	1	1	1	0.64	126.316	1	0	0	5.13488	-5.13488	0	65.7255	0	0.33	0	35.4302	0	0	0.75	78.0501	2	1	1		-43.1311	43.1311		0	1	0.68	118
3	1	1	1	1118	1	0	1	0	0	0			0.59	0.89	98.574	49.287	73.9305	1	1	1	1	0.55	105.685	1	0	0	7.11063	-7.11063	0	56.3976	0	0.34	0	31.7541	0	0	0.55	105.685	1	0	0		7.11063	-7.11063		0	0	0.64
3	1	1	1	1119	1	0	1	0	0	0			0.76	1.06	104.17	52.085	78.1276	1	1	1	1	0.7	113.246	1	0	0	9.07609	-9.07609	0	61.1611	0	0.36	0	35.1186	0	0	0.88	86.9628	2	1	1		-17.2073	17.2073		0	0	0.96	78
3	1	1	1	1120	1	0	1	0	0	0			0.74	1.04	82.0201	41.01	61.5151	2	0	1	1	0.73	82.3766	2	0	0	0.356507	-0.356507	0	41.3665	0	0.31	0	20.8615	0	0	0.8	74.1161	2	0	0		-7.90398	7.90398		0	0	0.66	92
3	1	1	1	1121	1	0	1	0	0	1	6.68	8.46	7.51	7.81	7.46646	3.73323	5.59985	5	0	0	0	7.99	6.87273	5	0	0	-0.593734	0.593734	0	3.1395	0	-0.18	1	1.27288	0	0	6.18	9.24416	5	0	0		1.7777	-1.7777		0	0	5.98	10
3	1	1	1	1122	1	0	1	0	0	0	0.8	96.717	0.93	1.23	82.1863	41.0931	61.6397	2	0	1	1	0.86	88.9369	2	0	0	6.75067	-6.75067	0	47.8438	0	0.37	0	27.2972	0	0	0.83	92.6568	1	3	2		10.4705	-10.4705		0	0	0.83	92
3	1	1	1	1123	1	0	1	0	0	0			0.75	1.05	78.3822	39.1911	58.7866	2	0	1	1	0.66	89.815	2	0	0	11.4329	-11.4329	0	50.6239	0	0.39	0	31.0284	0	0	0.77	75.1783	2	0	0		-3.20388	3.20388		0	0	0.67	88
3	1	1	1	1124	1	0	1	0	0	0			0.99	1.29	78.2812	39.1406	58.7109	2	0	1	1	0.99	77.3966	2	0	0	-0.884533	0.884533	0	38.256	0	0.3	0	18.6858	0	0	0.96	80.1944	2	0	0		1.91324	-1.91324		0	0	0.93	83
3	1	1	1	1125	1	0	1	0	0	0	1.05	69.236	1.08	1.38	67.8302	33.9151	50.8727	2	0	1	1	0.99	74.1	2	0	0	6.26975	-6.26975	0	40.1849	0	0.39	0	23.2273	0	0	0.96	76.567	2	0	0		8.73675	-8.73675		0	0	0.96
3	1	1	1	1126	1	0	1	0	0	0			0.8	1.1	99.9552	49.9776	74.9664	1	1	1	1	0.81	97.4191	1	0	0	-2.53606	2.53606	0	47.4415	0	0.29	0	22.4527	0	0	0.79	100.271	1	0	0		0.315571	-0.315571		0	0	0.84	93
3	1	1	1	1127	1	0	1	0	0	0			1.27	1.57	58.8773	29.4387	44.158	3	0	0	1	1.38	52.891	3	0	0	-5.98631	5.98631	0	23.4524	0	0.19	0	8.73302	0	0	1.31	56.1657	3	0	0		-2.71161	2.71161		0	0	1.27	58
3	1	1	1	1128	1	0	1	0	0	0	0.84	66.837	0.65	0.95	90.73	45.365	68.0475	1	1	1	1	0.56	106.413	1	0	0	15.683	-15.683	0	61.048	0	0.39	0	38.3655	0	0	0.49	124.289	1	0	0		33.5587	-33.5587		0	0	0.49
3	1	1	1	1129	1	0	1	0	0	0	1.71	39.116	1.98	2.28	32.94	16.47	24.705	3	0	0	1	3.77	15.667	4	1	1	-17.273	17.273	0	-0.803	1	-1.49	1	-9.038	1	1	3.1	19.6618	4	1	1	3.99475	-13.2782	13.2782	-5.04325	1	0	3.97
3	1	1	1	1130	1	0	1	0	0	0			0.89	1.19	84.8154	42.4077	63.6115	2	0	1	1	0.79	96.2219	1	3	2	11.4065	-11.4065	0	53.8142	0	0.4	0	32.6103	0	0	0.81	93.4854	1	3	2		8.67001	-8.67001		0	0	0.8
3	1	1	1	1131	1	0	1	0	0	0			0.64	0.94	94.2016	47.1008	70.6512	1	1	1	1	0.98	56.9613	3	2	1	-37.2403	37.2403	1	9.8605	0	-0.04	1	-13.6899	1	1	0.75	77.5594	2	1	1	20.598	-16.6423	16.6423	6.90813	0	0	0.65	91
3	1	1	1	1132	1	0	1	0	0	0			0.87	1.17	65.6726	32.8363	49.2545	2	0	1	1	0.87	64.9305	2	0	0	-0.742063	0.742063	0	32.0942	0	0.3	0	15.6761	0	0	0.97	57.269	3	1	1		-8.4036	8.4036		0	0	1	55
3	1	1	1	1133	1	0	1	0	0	0			0.64	0.94	129.148	64.5741	96.8611	1	1	1	1	0.69	117.072	1	0	0	-12.0762	12.0762	0	52.4979	0	0.25	0	20.2108	0	0	0.65	125.425	1	0	0		-3.72357	3.72357		0	0	0.61	100
3	1	1	1	1134	1	0	1	0	0	0	1.11	65.491	0.99	1.29	75.5576	37.7788	56.6682	2	0	1	1	0.96	77.4042	2	0	0	1.84667	-1.84667	0	39.6255	0	0.33	0	20.7361	0	0	1.03	71.366	2	0	0		-4.19153	4.19153		0	0	1.02
3	1	1	1	1135	1	0	1	0	0	0			0.84	1.14	67.7833	33.8917	50.8375	2	0	1	1	0.84	67.0174	2	0	0	-0.765913	0.765913	0	33.1258	0	0.3	0	16.1799	0	0	0.83	67.9501	2	0	0		0.166733	-0.166733		0	0	0.77
3	1	1	1	1136	1	0	1	0	0	0	0.55	107.752	0.47	0.77	130.5	65.2502	97.8753	1	1	1	1	0.52	114.818	1	0	0	-15.6825	15.6825	0	49.5677	0	0.25	0	16.9426	0	0	0.62	93.7254	1	0	0		-36.7749	36.7749		0	1	0.61
3	1	1	1	1137	1	0	1	0	0	0	0.57	108.94	0.6	0.9	103.697	51.8485	77.7727	1	1	1	1	0.55	113.354	1	0	0	9.65755	-9.65755	0	61.506	0	0.35	0	35.5818	0	0	0.59	104.533	1	0	0		0.836212	-0.836212		0	0	0.59	104
3	1	1	1	1138	1	0	1	0	0	0			0.74	1.04	109.61	54.8051	82.2077	1	1	1	1	0.79	100.496	1	0	0	-9.1145	9.1145	0	45.6906	0	0.25	0	18.2881	0	0	0.78	101.984	1	0	0		-7.62622	7.62622		0	0	0.68	119
3	1	1	1	1139	1	0	1	0	0	0	0.99	77.11	0.88	1.18	89.3337	44.6668	67.0003	2	0	1	1	0.98	78.0078	2	0	0	-11.3259	11.3259	0	33.341	0	0.2	0	11.0076	0	0	1.01	75.3401	2	0	0		-13.9936	13.9936		0	0	0.82	96
3	1	1	1	1140	1	0	1	0	0	0			0.83	1.13	67.9768	33.9884	50.9826	2	0	1	1	0.81	69.1274	2	0	0	1.15055	-1.15055	0	35.139	0	0.32	0	18.1448	0	0	0.73	77.9412	2	0	0		9.96439	-9.96439		0	0	0.77
3	1	1	1	1141	1	0	1	0	0	0	0.54	113.659	0.65	0.95	92.6575	46.3288	69.4932	1	1	1	1	0.57	106.603	1	0	0	13.9451	-13.9451	0	60.2739	0	0.38	0	37.1095	0	0	0.49	126.929	1	0	0		34.2716	-34.2716		0	0	0.66	90
3	1	1	1	1142	1	0	1	0	0	0			0.65	0.95	127.051	63.5257	95.2885	1	1	1	1	0.68	119.242	1	0	0	-7.80892	7.80892	0	55.7167	0	0.27	0	23.9539	0	0	0.64	127.883	1	0	0		0.832113	-0.832113		0	0	0.66	123
3	1	1	1	1143	1	0	1	0	0	0	0.72	85.397	0.58	0.88	110.613	55.3065	82.9598	1	1	1	1	0.65	95.8882	1	0	0	-14.7249	14.7249	0	40.5817	0	0.23	0	12.9284	0	0	0.65	95.8882	1	0	0		-14.7249	14.7249		0	0	0.59	107
3	1	1	1	1144	1	0	1	0	0	0			0.64	0.94	92.7969	46.3985	69.5977	1	1	1	1	0.62	95.1722	1	0	0	2.37526	-2.37526	0	48.7737	0	0.32	0	25.5745	0	0	0.66	88.5475	2	1	1		-4.24942	4.24942		0	0	0.72
3	1	1	1	1145	1	0	1	0	0	1	0.83	96.916	0.73	1.03	113.545	56.7725	85.1587	1	1	1	1	0.58	146.39	1	0	0	32.845	-32.845	0	89.6175	0	0.45	0	61.2312	0	0	0.74	110.513	1	0	0		-3.03184	3.03184		0	0	0.86	93
3	1	1	1	1146	1	0	1	0	0	0			0.62	0.92	100.201	50.1003	75.1504	1	1	1	1	0.56	111.416	1	0	0	11.215	-11.215	0	61.3153	0	0.36	0	36.2652	0	0	0.6	102.889	1	0	0		2.68831	-2.68831		0	0	0.64	95
3	1	1	1	1147	1	0	1	0	0	0			0.66	0.96	127.766	63.8831	95.8247	1	1	1	1	0.61	138.345	1	0	0	10.5789	-10.5789	0	74.462	0	0.35	0	42.5205	0	0	0.69	120.006	1	0	0		-7.7603	7.7603		0	0	0.61	138
3	1	1	1	1148	1	0	1	0	0	0			1.1	1.4	51.0816	25.5408	38.3112	3	0	0	1	1.09	51.0395	3	0	0	-0.0421184	0.0421184	0	25.4987	0	0.31	0	12.7283	0	0	1.08	51.5852	3	0	0		0.503635	-0.503635		0	0	1.15	65
3	1	1	1	1149	1	0	1	0	0	1			0.6	0.9	101.503	50.7517	76.1276	1	1	1	1	0.49	126.779	1	0	0	25.2751	-25.2751	0	76.0268	0	0.41	0	50.651	0	0	0.5	123.857	1	0	0		22.3536	-22.3536		0	0	0.56	108
3	1	1	1	1150	1	0	1	0	0	0	0.92	78.005	0.83	1.13	88.8473	44.4236	66.6355	2	0	1	1	1.31	51.8793	3	1	1	-36.968	36.968	1	7.45564	0	-0.18	1	-14.7562	1	1	1.37	49.2662	3	1	1	-2.61303	-39.581	39.581	-17.3692	1	1	1.18
3	1	1	1	1151	1	0	1	0	0	0			0.85	1.15	97.1562	48.5781	72.8672	1	1	1	1	0.84	97.3793	1	0	0	0.223055	-0.223055	0	48.8012	0	0.31	0	24.5121	0	0	0.84	97.3793	1	0	0		0.223055	-0.223055		0	0	0.88	92
3	1	1	1	1152	1	0	1	0	0	0	0.5	125.432	0.49	0.79	129.485	64.7427	97.114	1	1	1	1	0.46	137.705	1	0	0	8.21947	-8.21947	0	72.9621	0	0.33	0	40.5908	0	0	0.49	128.022	1	0	0		-1.46311	1.46311		0	0	0.46	137
3	1	1	1	1153	1	0	1	0	0	0	0.74	81.481	0.65	0.95	95.6139	47.8069	71.7104	1	1	1	1	0.77	77.7459	2	1	1	-17.868	17.868	0	29.9389	0	0.18	0	6.03548	0	0	0.82	72.3014	2	1	1		-23.3125	23.3125		0	0	0.7	87
3	1	1	1	1154	1	0	1	0	0	0	0.57	103.683	0.62	0.92	95.016	47.508	71.262	1	1	1	1	0.61	95.7218	1	0	0	0.70581	-0.70581	0	48.2138	0	0.31	0	24.4598	0	0	0.62	93.9423	1	0	0		-1.07363	1.07363		0	0	0.76
3	1	1	1	1155	1	0	1	0	0	0			0.66	0.96	88.6592	44.3296	66.4944	2	0	1	1	0.7	81.9029	2	0	0	-6.75633	6.75633	0	37.5733	0	0.26	0	15.4085	0	0	0.66	87.6574	2	0	0		-1.0018	1.0018		0	0	0.7
3	1	1	1	1156	1	0	1	0	0	0			0.51	0.81	121.15	60.5752	90.8629	1	1	1	1	0.57	105.353	1	0	0	-15.7976	15.7976	0	44.7776	0	0.24	0	14.49	0	0	0.57	105.353	1	0	0		-15.7976	15.7976		0	0	0.62	95
3	1	1	1	1157	1	0	1	0	0	0	0.75	111.63	0.77	1.07	109.435	54.7176	82.0764	1	1	1	1	0.79	105.044	1	0	0	-4.39139	4.39139	0	50.3262	0	0.28	0	22.9674	0	0	0.76	109.468	1	0	0		0.0328506	-0.0328506		0	0	0.76	110
3	1	1	1	1158	1	0	1	0	0	0			0.7	1	86.5142	43.2571	64.8856	2	0	1	1	0.73	81.4931	2	0	0	-5.02112	5.02112	0	38.236	0	0.27	0	16.6074	0	0	0.82	71.2613	2	0	0		-15.2528	15.2528		0	0	0.74	80
3	1	1	1	1159	1	0	1	0	0	0			0.87	1.17	92.3742	46.1871	69.2807	1	1	1	1	0.73	111.827	1	0	0	19.4527	-19.4527	0	65.6398	0	0.44	0	42.5462	0	0	0.76	106.749	1	0	0		14.3743	-14.3743		0	0	0.93	84
3	1	1	1	1160	1	0	1	0	0	0			0.99	1.29	74.252	37.126	55.689	2	0	1	1	1.01	71.7379	2	0	0	-2.51403	2.51403	0	34.6119	0	0.28	0	16.049	0	0	1.02	70.9269	2	0	0		-3.32504	3.32504		0	0	0.99
3	1	1	1	1161	1	0	1	0	0	0			0.95	1.25	83.8966	41.9483	62.9225	2	0	1	1	0.87	91.8115	1	3	2	7.91488	-7.91488	0	49.8632	0	0.38	0	28.889	0	0	0.88	90.6086	1	3	2		6.71195	-6.71195		0	0	0.86	93
3	1	1	1	1162	1	0	1	0	0	1	1.08	69.51	1.06	1.36	71.8032	35.9016	53.8524	2	0	1	1	1.11	67.3145	2	0	0	-4.48867	4.48867	0	31.4129	0	0.25	0	13.4621	0	0	1.17	63.3469	2	0	0		-8.45634	8.45634		0	0	1.11	67
3	1	1	1	1163	1	0	1	0	0	0	1.84	26.965	1.32	1.62	39.9861	19.993	29.9895	3	0	0	1	1.55	32.8453	3	0	0	-7.14078	7.14078	0	12.8522	0	0.07	0	2.85573	0	0	1.58	32.1266	3	0	0		-7.85941	7.85941		0	0	1.75
3	1	1	1	1164	1	0	1	0	0	0	0.73	107.497	0.94	1.24	81.1332	40.5666	60.8499	2	0	1	1	0.81	95.2492	1	3	2	14.116	-14.116	0	54.6826	0	0.43	0	34.3993	0	0	0.69	114.61	1	3	2		33.4764	-33.4764		0	0	0.85	90
3	1	1	1	1165	1	0	1	0	0	0	0.6	101.633	0.57	0.87	108.998	54.4992	81.7487	1	1	1	1	0.66	90.9935	1	0	0	-18.0048	18.0048	0	36.4944	0	0.21	0	9.24478	0	0	0.66	90.9935	1	0	0		-18.0048	18.0048		0	0	0.63	96
3	1	1	1	1166	1	0	1	0	0	0	0.64	125.512	0.71	1.01	112.452	56.2261	84.3391	1	1	1	1	0.7	113.016	1	0	0	0.564269	-0.564269	0	56.7904	0	0.31	0	28.6773	0	0	0.76	102.784	1	0	0		-9.66809	9.66809		0	0	0.67	119
3	1	1	1	1167	1	0	1	0	0	0	0.5	121.976	0.53	0.83	115.23	57.615	86.4226	1	1	1	1	0.54	111.497	1	0	0	-3.73323	3.73323	0	53.8818	0	0.29	0	25.0743	0	0	0.48	127.73	1	0	0		12.4998	-12.4998		0	0	0.49
3	1	1	1	1168	1	0	1	0	0	0			1.01	1.31	53.6297	26.8148	40.2222	3	0	0	1	0.86	63.833	2	3	2	10.2034	-10.2034	0	37.0182	0	0.45	0	23.6108	0	0	0.92	59.0535	3	0	0		5.42383	-5.42383		0	0	1
3	1	1	1	1169	1	0	1	0	0	0	0.54	113.659	0.47	0.77	134.627	67.3134	100.97	1	1	1	1	0.49	126.856	1	0	0	-7.77082	7.77082	0	59.5426	0	0.28	0	25.8859	0	0	0.41	155.828	1	0	0		21.2009	-21.2009		0	0	0.47	133
3	1	1	1	1170	1	0	1	0	0	0	0.74	109.019	0.69	0.99	119.348	59.6742	89.5113	1	1	1	1	0.7	116.057	1	0	0	-3.29173	3.29173	0	56.3825	0	0.29	0	26.5454	0	0	0.74	108.848	1	0	0		-10.5006	10.5006		0	0	0.72	112
3	1	1	1	1171	1	0	1	0	0	0	0.72	81.043	0.68	0.98	87.5666	43.7833	65.6749	2	0	1	1	0.7	83.7289	2	0	0	-3.83769	3.83769	0	39.9456	0	0.28	0	18.054	0	0	0.66	89.6117	2	0	0		2.04513	-2.04513		0	0	0.74	78
3	1	1	1	1172	1	0	1	0	0	0	0.47	129.182	0.47	0.77	130.584	65.2921	97.9381	1	1	1	1	0.58	101.289	1	0	0	-29.2956	29.2956	0	35.9965	0	0.19	0	3.35042	0	0	0.45	135.753	1	0	0		5.16869	-5.16869		0	0	0.52
3	1	1	1	1173	1	0	1	0	0	0			0.65	0.95	91.6174	45.8087	68.7131	1	1	1	1	0.8	71.2819	2	1	1	-20.3356	20.3356	0	25.4732	0	0.15	0	2.56879	0	0	0.66	89.0003	2	1	1		-2.61719	2.61719		0	0	0.74	78
3	1	1	1	1174	1	0	1	0	0	0	0.48	132.375	0.6	0.9	104.161	52.0803	78.1205	1	1	1	1	0.58	107.093	1	0	0	2.93186	-2.93186	0	55.0122	0	0.32	0	28.972	0	0	0.52	121.475	1	0	0		17.3144	-17.3144		0	0	0.58	107
3	1	1	1	1175	1	0	1	0	0	0	0.57	103.401	0.54	0.84	111.164	55.5819	83.3728	1	1	1	1	0.91	60.1834	2	1	1	-50.9804	50.9804	1	4.60151	0	-0.07	1	-23.1894	1	1	0.68	84.2355	2	1	1	24.0521	-26.9283	26.9283	0.862673	0	0	0.74
3	1	1	1	1176	1	0	1	0	0	0			0.79	1.09	116.693	58.3464	87.5196	1	1	1	1	0.77	118.839	1	0	0	2.14653	-2.14653	0	60.4929	0	0.32	0	31.3197	0	0	0.85	106.028	1	0	0		-10.6647	10.6647		0	0	0.87	103
3	1	1	1	1177	1	0	1	0	0	0	0.65	91.767	0.65	0.95	92.6217	46.3108	69.4663	1	1	1	1	0.59	102.404	1	0	0	9.78216	-9.78216	0	56.093	0	0.36	0	32.9376	0	0	0.62	96.7073	1	0	0		4.08566	-4.08566		0	0	0.67	88
3	1	1	1	1178	1	0	1	0	0	0	0.55	112.368	0.51	0.81	123.729	61.8645	92.7968	1	1	1	1	0.67	89.2857	2	1	1	-34.4433	34.4433	1	27.4212	0	0.14	0	-3.51104	1	1	0.5	125.159	1	0	0	35.873	1.42965	-1.42965	32.3619	0	0	0.55	112
3	1	1	1	1179	1	0	1	0	0	0	0.85	87.404	0.93	1.23	79.6507	39.8254	59.7381	2	0	1	1	0.93	78.7507	2	0	0	-0.900008	0.900008	0	38.9254	0	0.3	0	19.0127	0	0	0.93	78.7507	2	0	0		-0.900008	0.900008		0	0	0.92
3	1	1	1	1180	1	0	1	0	0	1	0.77	72.69	0.77	1.07	73.4968	36.7484	55.1226	2	0	1	1	0.74	76.0764	2	0	0	2.57963	-2.57963	0	39.328	0	0.33	0	20.9538	0	0	0.7	81.1148	2	0	0		7.61805	-7.61805		0	0	0.6
3	1	1	1	1181	1	0	1	0	0	0	0.58	104.334	0.43	0.73	148.919	74.4593	111.689	1	1	1	1	0.5	123.716	1	0	0	-25.2029	25.2029	0	49.2564	0	0.23	0	12.0268	0	0	0.52	118.241	1	0	0		-30.6775	30.6775		0	1	0.53	115
3	1	1	1	1182	1	0	1	0	0	0	0.57	108.94	0.68	0.98	89.899	44.9495	67.4242	2	0	1	1	0.78	75.8678	2	0	0	-14.0311	14.0311	0	30.9183	0	0.2	0	8.44359	0	0	0.76	78.1764	2	0	0		-11.7225	11.7225		0	0	0.83	70
3	1	1	1	1183	1	0	1	0	0	0	0.9	84.955	0.82	1.12	95.7462	47.8731	71.8096	1	1	1	1	0.91	83.9448	2	1	1	-11.8014	11.8014	0	36.0717	0	0.21	0	12.1351	0	0	0.83	93.3493	1	0	0		-2.39683	2.39683		0	0	0.92	83
3	1	1	1	1184	1	0	1	0	0	0	0.7	110.545	0.67	0.97	117.38	58.6899	88.0348	1	1	1	1	0.69	112.18	1	0	0	-5.19949	5.19949	0	53.4904	0	0.28	0	24.1455	0	0	0.72	106.804	1	0	0		-10.576	10.576		0	0	0.78
3	1	1	1	1185	1	0	1	0	0	0			0.53	0.83	120.705	60.3523	90.5284	1	1	1	1	0.56	111.994	1	0	0	-8.7108	8.7108	0	51.6415	0	0.27	0	21.4653	0	0	0.53	119.341	1	0	0		-1.36389	1.36389		0	0	0.55	114
3	1	1	1	1186	1	0	1	0	0	0	0.42	151.423	0.34	0.64	169.959	84.9793	127.469	1	1	1	1	0.51	120.565	1	0	0	-49.3932	49.3932	1	35.5861	0	0.13	0	-6.90358	1	0	0.44	142.96	1	0	0		-26.9987	26.9987		0	0	0.53	115
3	1	1	1	1187	1	0	1	0	0	0	0.56	123.92	0.36	0.66	170.582	85.2911	127.937	1	1	1	1	0.49	143.213	1	0	0	-27.3689	27.3689	0	57.9222	0	0.17	0	15.2767	0	0	0.39	186.372	1	0	0		15.79	-15.79		0	0	0.47	150
3	1	1	1	1188	1	0	1	0	0	0			0.76	1.06	110.148	55.0742	82.6113	1	1	1	1	0.68	123.819	1	0	0	13.6704	-13.6704	0	68.7446	0	0.38	0	41.2075	0	0	0.75	110.581	1	0	0		0.432766	-0.432766		0	0	0.74	112
3	1	1	1	1189	1	0	1	0	0	0	8.8	6.258	8.61	8.91	6.54592	3.27296	4.90944	5	0	0	0	8.32	6.73297	5	0	0	0.187052	-0.187052	0	3.46001	0	0.59	0	1.82353	0	0	13.41	3.88129	5	0	0		-2.66463	2.66463		0	0	12.97	4
3	1	1	1	1190	1	0	1	0	0	0	4.51	13.402	4.51	4.81	13.5416	6.77082	10.1562	5	0	0	0	6.3	8.9	5	0	0	-4.64164	4.64164	0	2.12918	0	-1.49	1	-1.25623	1	0	9.51	5.66025	5	0	0		-7.88139	7.88139		0	0	6.36
3	1	1	1	1191	1	0	1	0	0	0			0.46	0.76	138.748	69.3741	104.061	1	1	1	1	0.52	119.082	1	0	0	-19.666	19.666	0	49.7081	0	0.24	0	15.021	0	0	0.47	133.818	1	0	0		-4.93044	4.93044		0	0	0.44	144
3	1	1	1	1192	1	0	1	0	0	0	1.25	58.15	1.53	1.83	46.5514	23.2757	34.9135	3	0	0	1	1.51	46.7296	3	0	0	0.178198	-0.178198	0	23.4539	0	0.32	0	11.816	0	0	1.22	59.7684	3	0	0		13.2171	-13.2171		0	0	1.51	47
3	1	1	1	1193	1	0	1	0	0	0	0.75	103.566	0.81	1.11	95.6051	47.8025	71.7038	1	1	1	1	0.92	81.6068	2	1	1	-13.9983	13.9983	0	33.8042	0	0.19	0	9.90298	0	0	0.85	89.4104	2	1	1		-6.19468	6.19468		0	0	0.87	87
3	1	1	1	1194	1	0	1	0	0	0	0.49	121.515	0.59	0.89	99.2129	49.6065	74.4097	1	1	1	1	0.58	100.046	1	0	0	0.833219	-0.833219	0	50.4397	0	0.31	0	25.6364	0	0	0.45	134.088	1	0	0		34.8748	-34.8748		0	0	0.54
3	1	1	1	1195	1	0	1	0	0	0	0.86	89.817	0.72	1.02	111.303	55.6514	83.4771	1	1	1	1	0.83	93.3934	1	0	0	-17.9093	17.9093	0	37.742	0	0.19	0	9.91636	0	0	0.74	106.62	1	0	0		-4.68268	4.68268		0	0	0.76	103
3	1	1	1	1196	1	0	1	0	0	0	0.74	109.019	1.01	1.31	76.9547	38.4773	57.716	2	0	1	1	0.78	102.52	1	3	2	25.5655	-25.5655	0	64.0429	0	0.53	0	44.8042	0	0	0.84	94.1171	1	3	2		17.1624	-17.1624		0	0	0.77	104
3	1	1	1	1197	1	0	1	0	0	0	0.98	75.836	0.94	1.24	80.4054	40.2027	60.3041	2	0	1	1	0.97	76.6664	2	0	0	-3.73902	3.73902	0	36.4637	0	0.27	0	16.3623	0	0	1.03	71.5361	2	0	0		-8.86928	8.86928		0	0	1.01	73
3	1	1	1	1198	1	0	1	0	0	0	0.62	132.328	0.88	1.18	89.1699	44.5849	66.8774	2	0	1	1	0.77	102.85	1	3	2	13.6804	-13.6804	0	58.2654	0	0.41	0	35.9729	0	0	1.04	72.7042	2	0	0		-16.4657	16.4657		0	0	1	76
3	1	1	1	1199	1	0	1	0	0	0	0.91	82.852	0.94	1.24	80.7609	40.3805	60.5707	2	0	1	1	0.89	85.0471	2	0	0	4.28618	-4.28618	0	44.6666	0	0.35	0	24.4764	0	0	0.98	76.0993	2	0	0		-4.66161	4.66161		0	0	0.79	97
3	1	1	1	1200	1	0	1	0	0	0			0.56	0.86	110.673	55.3366	83.005	1	1	1	1	0.64	93.7961	1	0	0	-16.8772	16.8772	0	38.4595	0	0.22	0	10.7912	0	0	0.59	103.028	1	0	0		-7.64574	7.64574		0	0	0.56	109
3	1	1	1	1201	1	0	1	0	0	0	0.55	108.345	0.59	0.89	101.146	50.5729	75.8594	1	1	1	1	0.65	89.4281	2	1	1	-11.7177	11.7177	0	38.8552	0	0.24	0	13.5687	0	0	0.68	84.8908	2	1	1		-16.255	16.255		0	0	0.52
3	1	1	1	1202	1	0	1	0	0	0	0.89	95.663	0.89	1.19	96.4005	48.2002	72.3004	1	1	1	1	1.01	82.367	2	1	1	-14.0335	14.0335	0	34.1667	0	0.18	0	10.0666	0	0	1.14	71.6262	2	1	1		-24.7743	24.7743		0	0	1.02	81
3	1	1	1	1203	1	0	1	0	0	0	0.84	89.323	0.8	1.1	95.5781	47.789	71.6836	1	1	1	1	0.73	105.03	1	0	0	9.45216	-9.45216	0	57.2412	0	0.37	0	33.3467	0	0	0.79	95.8798	1	0	0		0.301752	-0.301752		0	0	1.02
3	1	1	1	1204	1	0	1	0	0	0			1	1.3	76.8681	38.4341	57.6511	2	0	1	1	0.85	91.6773	1	3	2	14.8091	-14.8091	0	53.2432	0	0.45	0	34.0262	0	0	0.87	89.2495	2	0	0		12.3814	-12.3814		0	0
3	1	1	1	1205	1	0	1	0	0	0			0.97	1.27	80.4913	40.2457	60.3685	2	0	1	1	0.63	130.951	1	3	2	50.4599	-50.4599	0	90.7055	0	0.64	0	70.5827	0	0	0.67	121.971	1	3	2		41.4801	-41.4801		0	0	0.69	118
3	1	1	1	1206	1	0	1	0	0	0	0.79	76.129	0.71	1.01	87.0987	43.5494	65.324	2	0	1	1	0.66	93.6861	1	3	2	6.58734	-6.58734	0	50.1367	0	0.35	0	28.362	0	0	0.78	77.2594	2	0	0		-9.83929	9.83929		0	0	0.63	99
3	1	1	1	1207	1	0	1	0	0	0	0.74	77.588	0.57	0.87	105.961	52.9804	79.4706	1	1	1	1	0.65	90.0301	1	0	0	-15.9307	15.9307	0	37.0497	0	0.22	0	10.5595	0	0	0.66	88.4578	2	1	1		-17.5031	17.5031		0	0	0.63
3	1	1	1	1208	1	0	1	0	0	0			1.8	2.1	38.7407	19.3704	29.0555	3	0	0	1	2	33.9179	3	0	0	-4.82287	4.82287	0	14.5475	0	0.1	0	4.86231	0	0	1.59	44.1982	3	0	0		5.45749	-5.45749		0	0
3	1	1	1	1209	1	0	1	0	0	0	0.64	89.514	0.66	0.96	87.3901	43.6951	65.5426	2	0	1	1	1.04	51.124	3	1	1	-36.2662	36.2662	1	7.42889	0	-0.08	1	-14.4187	1	1	0.89	61.1906	2	0	0	10.0667	-26.1995	26.1995	-4.35199	0	0	0.84
3	1	1	1	1210	1	0	1	0	0	0	1.17	64.487	1.15	1.45	66.3269	33.1635	49.7452	2	0	1	1	1.22	61.226	2	0	0	-5.10093	5.10093	0	28.0625	0	0.23	0	11.4808	0	0	1.25	59.5615	3	1	1		-6.7654	6.7654		0	0	1.17	64
3	1	1	1	1211	1	0	1	0	0	0	0.52	118.719	0.52	0.82	120.04	60.0201	90.0301	1	1	1	1	0.57	106.753	1	0	0	-13.2873	13.2873	0	46.7328	0	0.25	0	16.7228	0	0	0.51	121.373	1	0	0		1.33316	-1.33316		0	0	0.49	127
3	1	1	1	1212	1	0	1	0	0	0			0.9	1.2	87.2381	43.6191	65.4286	2	0	1	1	0.9	86.2524	2	0	0	-0.985741	0.985741	0	42.6333	0	0.3	0	20.8238	0	0	0.8	98.81	1	3	2		11.5719	-11.5719		0	0	0.79	100
3	1	1	1	1213	1	0	1	0	0	0	0.75	107.343	0.73	1.03	112.01	56.005	84.0076	1	1	1	1	0.67	122.266	1	0	0	10.2559	-10.2559	0	66.261	0	0.36	0	38.2584	0	0	0.78	102.593	1	0	0		-9.41671	9.41671		0	0	0.75	107
3	1	1	1	1214	1	0	1	0	0	0			0.64	0.94	93.0279	46.5139	69.7709	1	1	1	1	0.68	85.7619	2	1	1	-7.266	7.266	0	39.2479	0	0.26	0	15.991	0	0	0.64	91.9767	1	0	0		-1.05116	1.05116		0	0	0.64	92
3	1	1	1	1215	1	0	1	0	0	0			0.69	0.99	118.915	59.4577	89.1866	1	1	1	1	0.57	146.573	1	0	0	27.658	-27.658	0	87.1157	0	0.42	0	57.3869	0	0	0.57	146.573	1	0	0		27.658	-27.658		0	0	0.6	102
3	1	1	1	1216	1	0	1	0	0	0			0.59	0.89	108.507	54.2537	81.3806	1	1	1	1	0.58	109.419	1	0	0	0.911277	-0.911277	0	55.165	0	0.31	0	28.0381	0	0	0.48	136.124	1	0	0		27.6167	-27.6167		0	0	0.5	130
3	1	1	1	1217	1	0	1	0	0	0			0.69	0.99	86.0122	43.0061	64.5092	2	0	1	1	0.62	96.2137	1	3	2	10.2014	-10.2014	0	53.2076	0	0.37	0	31.7045	0	0	0.6	99.9241	1	3	2		13.9119	-13.9119		0	0	0.61	98
3	1	1	1	1218	1	0	1	0	0	0			1.22	1.52	58.3682	29.1841	43.7761	3	0	0	1	0.98	74.3062	2	3	2	15.9381	-15.9381	0	45.1221	0	0.54	0	30.5301	0	0	0.98	74.3062	2	3	2		15.9381	-15.9381		0	0	1.18
3	1	1	1	1219	1	0	1	0	0	0			11.72	12.02	4.47825	2.23912	3.35869	5	0	0	0	6.81	8.28445	5	0	0	3.8062	-3.8062	0	6.04533	0	5.21	0	4.92576	0	0	7.34	7.59805	5	0	0		3.1198	-3.1198		0	0	8.51	6
3	1	1	1	1220	1	0	1	0	0	0	0.95	76.281	1.07	1.37	72.0678	36.0339	54.0509	2	0	1	1	1.12	67.5955	2	0	0	-4.47237	4.47237	0	31.5615	0	0.25	0	13.5446	0	0	1.05	72.822	2	0	0		0.754179	-0.754179		0	0	1.12
3	1	1	1	1221	1	0	1	0	0	0	0.76	76.863	0.61	0.91	100.176	50.0879	75.1319	1	1	1	1	0.84	68.4668	2	1	1	-31.709	31.709	1	18.3789	0	0.07	0	-6.66507	1	1	0.61	99.0439	1	0	0	30.5771	-1.13193	1.13193	23.912	0	0	0.75	78
3	1	1	1	1222	1	0	1	0	0	0	0.53	118.482	0.53	0.83	120.265	60.1324	90.1985	1	1	1	1	0.65	93.954	1	0	0	-26.3107	26.3107	0	33.8217	0	0.18	0	3.75548	0	0	0.54	116.368	1	0	0		-3.89634	3.89634		0	0	0.5	126
3	1	1	1	1223	1	0	1	0	0	0	0.81	72.125	0.78	1.08	76.1276	38.0638	57.0957	2	0	1	1	1.29	42.1176	3	1	1	-34.01	34.01	1	4.05379	0	-0.21	1	-14.9781	1	1	0.89	64.638	2	0	0	22.5204	-11.4896	11.4896	7.54231	0	0	0.85	68
3	1	1	1	1224	1	0	1	0	0	0			0.51	0.81	125.375	62.6873	94.0309	1	1	1	1	0.52	121.211	1	0	0	-4.16348	4.16348	0	58.5238	0	0.29	0	27.1802	0	0	0.55	113.614	1	0	0		-11.7606	11.7606		0	0	0.55	113
3	1	1	1	1225	1	0	1	0	0	0			0.86	1.16	86.9354	43.4677	65.2015	2	0	1	1	1.05	68.2684	2	0	0	-18.6669	18.6669	0	24.8008	0	0.11	0	3.06692	0	0	1.07	66.798	2	0	0		-20.1373	20.1373		0	0	1
3	1	1	1	1226	1	0	1	0	0	0			0.46	0.76	142.799	71.3997	107.1	1	1	1	1	0.55	114.878	1	0	0	-27.9218	27.9218	0	43.4778	0	0.21	0	7.778	0	0	0.59	105.938	1	0	0		-36.8617	36.8617		0	1	0.54	117
3	1	1	1	1227	1	0	1	0	0	0			0.68	0.98	117.969	58.9845	88.4768	1	1	1	1	0.89	85.4972	2	1	1	-32.4718	32.4718	1	26.5127	0	0.09	0	-2.97955	1	1	0.89	85.4972	2	1	1	0	-32.4718	32.4718	-2.97955	1	1	0.78	99
3	1	1	1	1228	1	0	1	0	0	0	5.7	7.514	6.2	6.5	6.899	3.4495	5.17425	5	0	0	0	8.61	4.66957	5	0	0	-2.22942	2.22942	0	1.22007	0	-2.11	1	-0.504675	1	0	7.71	5.30408	5	0	0		-1.59492	1.59492		0	0	7.96	5
3	1	1	1	1229	1	0	1	0	0	0	0.32	206.601	0.47	0.77	133.845	66.9225	100.384	1	1	1	1	0.4	159.401	1	0	0	25.5559	-25.5559	0	92.4784	0	0.37	0	59.0171	0	0	0.47	132.333	1	0	0		-1.51237	1.51237		0	0	0.47	132
3	1	1	1	1230	1	0	1	0	0	0			1	1.3	74.4972	37.2486	55.8729	2	0	1	1	0.96	77.2082	2	0	0	2.71105	-2.71105	0	39.9596	0	0.34	0	21.3353	0	0	1.04	70.396	2	0	0		-4.10115	4.10115		0	0
3	1	1	1	1231	1	0	1	0	0	0			0.46	0.76	144.87	72.435	108.652	1	1	1	1	0.5	130.093	1	0	0	-14.7769	14.7769	0	57.6581	0	0.26	0	21.4406	0	0	0.55	116.543	1	0	0		-28.3267	28.3267		0	0	0.52	124
3	1	1	1	1232	1	0	1	0	0	0	0.87	87.794	0.76	1.06	103.635	51.8176	77.7264	1	1	1	1	1.17	62.2794	2	1	1	-41.3558	41.3558	1	10.4618	0	-0.11	1	-15.447	1	1	1.44	49.0096	3	2	1	-13.2699	-54.6257	54.6257	-28.7169	1	1	1.6	43
3	1	1	1	1233	1	0	1	0	0	0	0.57	107.126	0.54	0.84	115.302	57.6509	86.4763	1	1	1	1	0.56	109.314	1	0	0	-5.98817	5.98817	0	51.6627	0	0.28	0	22.8373	0	0	0.67	88.8777	2	1	1		-26.4241	26.4241		0	0	0.52	119
3	1	1	1	1234	1	0	1	0	0	0	0.78	76.398	0.94	1.24	62.2439	31.1219	46.6829	2	0	1	1	0.86	68.193	2	0	0	5.94912	-5.94912	0	37.0711	0	0.38	0	21.5101	0	0	0.69	87.9264	2	0	0		25.6825	-25.6825		0	0	0.68	89
3	1	1	1	1235	1	0	1	0	0	0			0.79	1.09	80.0349	40.0175	60.0262	2	0	1	1	0.66	97.3761	1	3	2	17.3412	-17.3412	0	57.3586	0	0.43	0	37.3499	0	0	0.77	81.5071	2	0	0		1.47222	-1.47222		0	0	0.78	80
3	1	1	1	1236	1	0	1	0	0	0	0.56	150.379	0.51	0.81	169.477	84.7384	127.108	1	1	1	1	0.49	175.479	1	0	0	6.00203	-6.00203	0	90.7404	0	0.32	0	48.3712	0	0	0.62	133.749	1	0	0		-35.7276	35.7276		0	1	0.68	120
3	1	1	1	1237	1	0	1	0	0	0	0.85	99.919	0.84	1.14	100.346	50.1728	75.2592	1	1	1	1	0.76	111.358	1	0	0	11.0127	-11.0127	0	61.1855	0	0.38	0	36.0991	0	0	0.93	88.217	2	1	1		-12.1286	12.1286		0	0	0.84	99
3	1	1	1	1238	1	0	1	0	0	0	0.64	94.027	0.69	0.99	87.048	43.524	65.286	2	0	1	1	0.69	86.0644	2	0	0	-0.983594	0.983594	0	42.5404	0	0.3	0	20.7784	0	0	0.66	90.5945	1	3	2		3.54648	-3.54648		0	0	0.83	69
3	1	1	1	1239	1	0	1	0	0	0	0.71	112.788	0.66	0.96	92.1114	46.0557	69.0835	1	1	1	1	0.53	117.305	1	0	0	25.1939	-25.1939	0	71.2496	0	0.43	0	48.2217	0	0	0.68	87.9866	2	1	1		-4.12479	4.12479		0	0	0.64	127
3	1	1	1	1240	1	0	1	0	0	1	1.01	77.572	0.87	1.17	93.2257	46.6128	69.9192	1	1	1	1	0.98	80.3398	2	1	1	-12.8859	12.8859	0	33.7269	0	0.19	0	10.4205	0	0	0.85	94.6795	1	0	0		1.45386	-1.45386		0	0	0.94	84
3	1	1	1	1241	1	0	1	0	0	1			0.49	0.79	133.45	66.7251	100.088	1	1	1	1	0.53	120.519	1	0	0	-12.9311	12.9311	0	53.794	0	0.26	0	20.4315	0	0	0.59	106.49	1	0	0		-26.9606	26.9606		0	0	0.58	108
3	1	1	1	1242	2	0	0	1	0	0			0.66	0.96	90.3563	45.1781	67.7672	1	1	1	1	0.71	82.1154	2	1	1	-8.24086	8.24086	0	36.9373	0	0.25	0	14.3482	0	0	0.67	87.7984	2	1	1		-2.5579	2.5579		0	0	0.75	77
3	1	1	1	1243	2	0	0	1	0	0			1.46	1.76	36.6078	18.3039	27.4558	3	0	0	1	1	56.0146	3	0	0	19.4068	-19.4068	0	37.7107	0	0.76	0	28.5588	0	0	0.83	69.4521	2	3	2		32.8443	-32.8443		0	0	0.6	101
3	1	1	1	1244	2	0	0	1	0	0	0.59	141.029	0.71	1.01	115.201	57.6005	86.4007	1	1	1	1	0.87	90.0882	1	0	0	-25.1128	25.1128	0	32.4877	0	0.14	0	3.68746	0	0	0.84	93.8112	1	0	0		-21.3898	21.3898		0	0
3	1	1	1	1245	2	0	0	1	0	0			0.67	0.97	86.1078	43.0539	64.5809	2	0	1	1	0.68	83.6917	2	0	0	-2.41612	2.41612	0	40.6378	0	0.29	0	19.1108	0	0	0.65	88.1649	2	0	0		2.05707	-2.05707		0	0	0.53
3	1	1	1	1246	2	0	0	1	0	0			0.69	0.99	85.8759	42.9379	64.4069	2	0	1	1	0.9	62.4845	2	0	0	-23.3914	23.3914	0	19.5465	0	0.09	0	-1.92246	1	0	0.76	75.9467	2	0	0		-9.92917	9.92917		0	0	0.75	77
3	1	1	1	1247	2	0	0	1	0	0	1.39	36.5429	1.27	1.57	41.0192	20.5096	30.7644	3	0	0	1	1.2	43.2979	3	0	0	2.27865	-2.27865	0	22.7883	0	0.37	0	12.5335	0	0	1.26	40.9274	3	0	0		-0.0918286	0.0918286		0	0	1.1
3	1	1	1	1248	2	0	0	1	0	0	0.98	75.9271	1.03	1.33	72.5092	36.2546	54.3819	2	0	1	1	1.11	65.7611	2	0	0	-6.74806	6.74806	0	29.5065	0	0.22	0	11.3792	0	0	0.99	75.0428	2	0	0		2.5336	-2.5336		0	0
3	1	1	1	1249	2	0	0	1	0	0			0.64	0.94	93.481	46.7405	70.1107	1	1	1	1	0.48	128.815	1	0	0	35.3343	-35.3343	0	82.0748	0	0.46	0	58.7045	0	0	0.57	105.643	1	0	0		12.1619	-12.1619		0	0	0.53	115
3	1	1	1	1250	2	0	0	1	0	0			0.67	0.97	87.0113	43.5057	65.2585	2	0	1	1	0.64	90.6983	1	3	2	3.68699	-3.68699	0	47.1926	0	0.33	0	25.4398	0	0	0.54	110.344	1	3	2		23.3326	-23.3326		0	0
3	1	1	1	1251	2	0	0	1	0	0	0.88	93.4344	0.85	1.15	98.3616	49.1808	73.7712	1	1	1	1	1.04	77.0519	2	1	1	-21.3097	21.3097	0	27.8711	0	0.11	0	3.2807	0	0	0.85	97.2502	1	0	0		-1.11143	1.11143		0	0	1.09	73
3	1	1	1	1252	2	0	0	1	0	0	0.46	135.905	0.53	0.83	116.729	58.3645	87.5468	1	1	1	1	0.55	110.581	1	0	0	-6.1483	6.1483	0	52.2162	0	0.28	0	23.034	0	0	0.45	139.396	1	0	0		22.6671	-22.6671		0	0	0.56	108
3	1	1	1	1253	2	0	0	1	0	0			0.53	0.83	120.298	60.1488	90.2232	1	1	1	1	0.55	113.961	1	0	0	-6.33626	6.33626	0	53.8125	0	0.28	0	23.7381	0	0	0.47	136.627	1	0	0		16.329	-16.329		0	0
3	1	1	1	1254	2	0	0	1	0	0			0.61	0.91	101.888	50.9442	76.4162	1	1	1	1	0.57	108.938	1	0	0	7.04989	-7.04989	0	57.9941	0	0.34	0	32.522	0	0	0.56	111.186	1	0	0		9.29787	-9.29787		0	0	0.54	116
3	1	1	1	1255	2	0	0	1	0	0	0.64	90.6888	0.58	0.88	102.76	51.3801	77.0701	1	1	1	1	0.57	103.659	1	0	0	0.898568	-0.898568	0	52.2786	0	0.31	0	26.5886	0	0	0.63	92.352	1	0	0		-10.4081	10.4081		0	0	0.57
3	1	1	1	1256	2	0	0	1	0	0			0.94	1.24	60.2089	30.1045	45.1567	2	0	1	1	0.89	63.4043	2	0	0	3.19543	-3.19543	0	33.2999	0	0.35	0	18.2477	0	0	0.87	65.0893	2	0	0		4.88043	-4.88043		0	0	0.87	65
3	1	1	1	1257	2	0	0	1	0	0			0.58	0.88	114.097	57.0484	85.5726	1	1	1	1	0.57	115.095	1	0	0	0.997699	-0.997699	0	58.0461	0	0.31	0	29.5219	0	0	0.64	100.694	1	0	0		-13.4031	13.4031		0	0	0.64	100
3	1	1	1	1258	2	0	0	1	0	0	0.89	82.5352	0.9	1.2	82.409	41.2045	61.8068	2	0	1	1	1.12	63.305	2	0	0	-19.1041	19.1041	0	22.1005	0	0.08	0	1.4982	0	0	0.88	83.6185	2	0	0		1.20948	-1.20948		0	0	1.15
3	1	1	1	1259	2	0	0	1	0	0	1.06	67.8296	1.53	1.83	44.9183	22.4592	33.6887	3	0	0	1	1.03	52.025	3	0	0	7.10666	-7.10666	0	29.5658	0	0.8	0	18.3362	0	0	1.2	58.7823	3	0	0		13.864	-13.864		0	0	1.45
3	1	1	1	1260	2	0	0	1	0	0	0.57	107.629	0.55	0.85	113.44	56.72	85.08	1	1	1	1	0.67	89.3139	2	1	1	-24.1261	24.1261	0	32.5939	0	0.18	0	4.23393	0	0	0.64	94.1625	1	0	0		-19.2775	19.2775		0	0
3	1	1	1	1261	2	0	0	1	0	0	0.77	73.394	0.7	1	82.8634	41.4317	62.1475	2	0	1	1	0.61	96.0285	1	3	2	13.1651	-13.1651	0	54.5968	0	0.39	0	33.8809	0	0	0.81	69.2275	2	0	0		-13.6358	13.6358		0	0	0.75
3	1	1	1	1262	2	0	0	1	0	0			0.55	0.85	111.75	55.8748	83.8122	1	1	1	1	0.45	139.278	1	0	0	27.5283	-27.5283	0	83.4031	0	0.4	0	55.4657	0	0	0.38	169.285	1	0	0		57.5356	-57.5356		0	0	0.34	192
3	1	1	1	1263	2	0	0	1	0	0	0.74	79.7223	0.61	0.91	100.772	50.3858	75.5787	1	1	1	1	0.74	79.7223	2	1	1	-21.0492	21.0492	0	29.3366	0	0.17	0	4.14366	0	0	0.62	97.7808	1	0	0		-2.99081	2.99081		0	0	0.58	105
3	1	1	1	1264	2	0	0	1	0	0	0.78	70.929	0.56	0.86	105.154	52.5771	78.8657	1	1	1	1	0.67	84.5299	2	1	1	-20.6244	20.6244	0	31.9528	0	0.19	0	5.6642	0	0	0.7	80.3633	2	1	1		-24.791	24.791		0	0	0.91
3	1	1	1	1265	2	0	0	1	0	0	0.67	118.073	0.7	1	113.536	56.7679	85.1519	1	1	1	1	0.62	129.128	1	0	0	15.5923	-15.5923	0	72.3602	0	0.38	0	43.9762	0	0	0.63	126.766	1	0	0		13.2299	-13.2299		0	0	0.78	99
3	1	1	1	1266	2	0	0	1	0	0	0.98	75.0253	1.04	1.34	70.8535	35.4267	53.1401	2	0	1	1	0.94	78.7214	2	0	0	7.86794	-7.86794	0	43.2947	0	0.4	0	25.5813	0	0	0.92	80.6996	2	0	0		9.8461	-9.8461		0	0
3	1	1	1	1267	2	0	0	1	0	0	1	53.9304	0.93	1.23	59.3116	29.6558	44.4837	3	0	0	1	1.02	52.712	3	0	0	-6.59964	6.59964	0	23.0562	0	0.21	0	8.22826	0	0	0.92	59.3776	3	0	0		0.0659935	-0.0659935		0	0	0.71
3	1	1	1	1268	2	0	0	1	0	0	0.72	103.774	0.79	1.09	94.3024	47.1512	70.7268	1	1	1	1	0.79	93.2368	1	0	0	-1.06556	1.06556	0	46.0856	0	0.3	0	22.51	0	0	0.78	94.6176	1	0	0		0.31522	-0.31522		0	0	0.83
3	1	1	1	1269	2	0	0	1	0	0			0.65	0.95	91.418	45.709	68.5635	1	1	1	1	0.74	77.8225	2	1	1	-13.5955	13.5955	0	32.1135	0	0.21	0	9.25899	0	0	0.62	95.4506	1	0	0		4.03256	-4.03256		0	0	0.78	73
3	1	1	1	1270	2	0	0	1	0	0	1.05	53.0434	1.06	1.36	53.066	26.533	39.7995	3	0	0	1	1.13	48.7339	3	0	0	-4.33205	4.33205	0	22.2009	0	0.23	0	8.93444	0	0	1.02	54.8478	3	0	0		1.78184	-1.78184		0	0
3	1	1	1	1271	2	0	0	1	0	0	0.66	87.2549	0.75	1.05	76.1479	38.074	57.1109	2	0	1	1	1.02	52.7982	3	1	1	-23.3497	23.3497	0	14.7242	0	0.03	0	-4.31276	1	1	1.25	41.7551	3	1	1	-11.0431	-34.3928	34.3928	-15.3559	1	1	1.11
3	1	1	1	1272	2	0	0	1	0	0			0.91	1.21	80.5857	40.2929	60.4393	2	0	1	1	1.06	66.8119	2	0	0	-13.7738	13.7738	0	26.519	0	0.15	0	6.37259	0	0	1.08	65.3862	2	0	0		-15.1996	15.1996		0	0
3	1	1	1	1273	2	0	0	1	0	0			0.6	0.9	101.01	50.5051	75.7577	1	1	1	1	0.57	105.959	1	0	0	4.94859	-4.94859	0	55.4537	0	0.33	0	30.2012	0	0	0.6	99.8689	1	0	0		-1.14136	1.14136		0	0
3	1	1	1	1274	2	0	0	1	0	0	0.65	86.3334	0.91	1.21	59.2219	29.611	44.4164	3	0	0	1	0.89	60.0738	2	3	2	0.851861	-0.851861	0	30.4628	0	0.32	0	15.6573	0	0	1.07	48.5705	3	0	0		-10.6515	10.6515		0	0	0.89
3	1	1	1	1275	2	0	0	1	0	0			0.54	0.84	112.681	56.3407	84.511	1	1	1	1	0.55	109.074	1	0	0	-3.60749	3.60749	0	52.7332	0	0.29	0	24.5628	0	0	0.57	104.669	1	0	0		-8.01197	8.01197		0	0	0.66
3	1	0	0	1276	2	0	0	1	0	0	0.58	99.3111		0.3		0	0					0.58	99.3111	1	3		99.3111	-99.3111	0	99.3111		-0.28		99.3111			0.49	120.644	1	4	2		120.644	-120.644		0		0.58
3	1	1	1	1277	2	0	0	1	0	0			0.79	1.09	71.0568	35.5284	53.2926	2	0	1	1	0.69	82.1297	2	0	0	11.0729	-11.0729	0	46.6013	0	0.4	0	28.8371	0	0	0.67	84.9653	2	0	0		13.9085	-13.9085		0	0	0.98
3	1	1	1	1278	2	0	0	1	0	0	0.88	64.303	0.78	1.08	74.7519	37.3759	56.0639	2	0	1	1	0.83	68.7936	2	0	0	-5.95829	5.95829	0	31.4177	0	0.25	0	12.7297	0	0	0.8	71.7792	2	0	0		-2.97274	2.97274		0	0
3	1	1	1	1279	2	0	0	1	0	0			0.51	0.81	124.401	62.2005	93.3008	1	1	1	1	0.51	122.995	1	0	0	-1.40566	1.40566	0	60.7949	0	0.3	0	29.6946	0	0	0.5	125.839	1	0	0		1.43742	-1.43742		0	0
3	1	1	1	1280	2	0	0	1	0	0			1.04	1.34	71.0858	35.5429	53.3143	2	0	1	1	0.81	93.7804	1	3	2	22.6947	-22.6947	0	58.2375	0	0.53	0	40.4661	0	0	0.8	95.1345	1	3	2		24.0487	-24.0487		0	0	0.89
3	1	1	1	1281	2	0	0	1	0	0	0.7	82.6644	0.67	0.97	87.9441	43.972	65.9581	2	0	1	1	0.71	81.3223	2	0	0	-6.62179	6.62179	0	37.3503	0	0.26	0	15.3642	0	0	0.66	88.4725	2	0	0		0.528362	-0.528362		0	0	0.69
3	1	1	1	1282	2	0	0	1	0	0	0.64	117.904	0.81	1.11	90.8663	45.4332	68.1497	1	1	1	1	0.97	72.9667	2	1	1	-17.8996	17.8996	0	27.5336	0	0.14	0	4.81698	0	0
3	1	1	1	1283	2	0	0	1	0	0	0.8	73.8297	0.73	1.03	82.9961	41.498	62.2471	2	0	1	1	0.7	86.1299	2	0	0	3.13379	-3.13379	0	44.6318	0	0.33	0	23.8828	0	0	0.73	82.0583	2	0	0		-0.937809	0.937809		0	0	0.72	83
3	1	1	1	1284	2	0	0	1	0	0	0.84	88.8367	0.73	1.03	105.65	52.8252	79.2378	1	1	1	1	0.89	83.1026	2	1	1	-22.5478	22.5478	0	30.2774	0	0.14	0	3.86477	0	0	0.66	117.038	1	0	0		11.3876	-11.3876		0	0	0.73
3	1	1	1	1285	2	0	0	1	0	0			0.82	1.12	98.6811	49.3405	74.0108	1	1	1	1	0.9	87.6282	2	1	1	-11.0529	11.0529	0	38.2877	0	0.22	0	13.6174	0	0	0.97	80.3721	2	1	1		-18.309	18.309		0	0	0.93	84
3	1	1	1	1286	2	0	0	1	0	0			0.58	0.88	105.967	52.9833	79.475	1	1	1	1	0.64	93.5187	1	0	0	-12.448	12.448	0	40.5353	0	0.24	0	14.0437	0	0	0.69	85.7429	2	1	1		-20.2238	20.2238		0	0	0.62	97
3	1	1	1	1287	2	0	0	1	0	0	0.93	78.996	1.07	1.37	67.953	33.9765	50.9647	2	0	1	1	1.3	53.665	3	1	1	-14.2879	14.2879	0	19.6886	0	0.07	0	2.70031	0	0	1.21	58.2972	3	1	1		-9.65576	9.65576		0	0	1.16
3	1	1	1	1288	2	0	0	1	0	0	0.55	125.064	0.55	0.85	126.255	63.1275	94.6912	1	1	1	1	0.46	153.415	1	0	0	27.1605	-27.1605	0	90.288	0	0.39	0	58.7243	0	0	0.45	157.356	1	0	0		31.1015	-31.1015		0	0	0.57	119
3	1	1	1	1289	2	0	0	1	0	0			0.66	0.96	92.6752	46.3376	69.5064	1	1	1	1	0.73	81.5657	2	1	1	-11.1095	11.1095	0	35.2281	0	0.23	0	12.0593	0	0	0.67	90.0517	1	0	0		-2.62355	2.62355		0	0	0.66	91
3	1	1	1	1290	2	0	0	1	0	0			0.63	0.93	96.8519	48.4259	72.6389	1	1	1	1	0.59	103.288	1	0	0	6.43582	-6.43582	0	54.8618	0	0.34	0	30.6488	0	0	0.53	116.895	1	0	0		20.0435	-20.0435		0	0	0.62	97
3	1	1	1	1291	2	0	0	1	0	0			0.6	0.9	101.271	50.6357	75.9536	1	1	1	1	0.67	88.1552	2	1	1	-13.1162	13.1162	0	37.5195	0	0.23	0	12.2016	0	0	0.73	79.848	2	1	1		-21.4235	21.4235		0	0	0.67	88
3	1	1	1	1292	2	0	0	1	0	0	0.55	149.036	0.65	0.95	124.325	62.1623	93.2434	1	1	1	1	0.59	137.455	1	0	0	13.1304	-13.1304	0	75.2927	0	0.36	0	44.2116	0	0	0.63	127.434	1	0	0		3.10927	-3.10927		0	0	0.61	132
3	1	1	1	1293	2	0	0	1	0	0	0.85	88.855	0.84	1.14	91.0643	45.5322	68.2983	1	1	1	1	0.93	80.0575	2	1	1	-11.0068	11.0068	0	34.5253	0	0.21	0	11.7593	0	0	0.88	85.3293	2	1	1		-5.73499	5.73499		0	0	0.89
3	1	1	1	1294	2	0	0	1	0	0	0.91	84.147	0.98	1.28	78.0274	39.0137	58.5205	2	0	1	1	1.04	72.0328	2	0	0	-5.99459	5.99459	0	33.0191	0	0.24	0	13.5123	0	0	1.13	65.4537	2	0	0		-12.5737	12.5737		0	0	1.3	56
3	1	1	1	1295	2	0	0	1	0	0	0.7	83.98	0.59	0.89	139.375	69.6874	104.531	1	1	1	1	0.65	123.228	1	0	0	-16.1466	16.1466	0	53.5409	0	0.24	0	18.6972	0	0	0.51	163.033	1	0	0		23.6585	-23.6585		0	0	0.77	75
3	1	1	1	1296	2	0	0	1	0	0	0.63	93.153	0.72	1.02	80.685	40.3425	60.5137	2	0	1	1	0.77	73.8259	2	0	0	-6.85906	6.85906	0	33.4834	0	0.25	0	13.3122	0	0	0.66	88.1993	2	0	0		7.51439	-7.51439		0	0	0.71
3	1	1	1	1297	2	0	0	1	0	0			0.58	0.88	105.147	52.5737	78.8605	1	1	1	1	0.58	103.959	1	0	0	-1.18811	1.18811	0	51.3856	0	0.3	0	25.0987	0	0	0.62	96.2585	1	0	0		-8.88887	8.88887		0	0	0.64	93
3	1	1	1	1298	2	0	0	1	0	0			0.76	1.06	104.453	52.2264	78.3396	1	1	1	1	0.64	125.925	1	0	0	21.4722	-21.4722	0	73.6987	0	0.42	0	47.5854	0	0	0.77	101.726	1	0	0		-2.72645	2.72645		0	0	0.79	98
3	1	1	1	1299	2	0	0	1	0	0			1.61	1.91	32.7361	16.368	24.552	3	0	0	1	2	25.1988	4	1	1	-7.53727	7.53727	0	8.83076	0	-0.09	1	0.646742	0	0	1.57	33.3196	3	0	0		0.583561	-0.583561		0	0	1.67	31
3	1	1	1	1300	2	0	0	1	0	0			0.69	0.99	86.1977	43.0988	64.6482	2	0	1	1	0.73	79.8578	2	0	0	-6.33982	6.33982	0	36.759	0	0.26	0	15.2096	0	0	0.64	92.9524	1	3	2		6.7547	-6.7547		0	0	0.68	86
3	1	1	1	1301	2	0	0	1	0	0			0.54	0.84	113.722	56.861	85.2915	1	1	1	1	0.5	122.88	1	0	0	9.15774	-9.15774	0	66.0187	0	0.34	0	37.5882	0	0	0.51	120.103	1	0	0		6.3815	-6.3815		0	0	0.5	123
3	1	1	1	1302	2	0	0	1	0	0	1.06	69.685	0.98	1.28	77.2141	38.607	57.9106	2	0	1	1	0.77	100.838	1	3	2	23.6243	-23.6243	0	62.2314	0	0.51	0	42.9278	0	0	0.82	93.7767	1	3	2		16.5626	-16.5626		0	0	0.73	107
3	1	1	1	1303	2	0	0	1	0	0	0.77	77.544	0.56	0.86	113.234	56.6172	84.9258	1	1	1	1	0.59	105.412	1	0	0	-7.82267	7.82267	0	48.7945	0	0.27	0	20.4859	0	0	0.51	124.714	1	0	0		11.4799	-11.4799		0	0	0.68	89
3	1	1	1	1304	2	0	0	1	0	0			0.56	0.86	115.492	57.7461	86.6192	1	1	1	1	0.63	99.6753	1	0	0	-15.8169	15.8169	0	41.9292	0	0.23	0	13.0561	0	0	0.62	101.533	1	0	0		-13.9594	13.9594		0	0	0.53	121
3	1	1	1	1305	2	0	0	1	0	0	0.57	104.261	0.61	0.91	97.4309	48.7154	73.0732	1	1	1	1	0.4	156.767	1	0	0	59.3362	-59.3362	0	108.052	0	0.51	0	83.6939	0	0	0.46	133.417	1	0	0		35.9856	-35.9856		0	0
3	1	1	1	1306	2	0	0	1	0	0			0.68	0.98	83.8622	41.9311	62.8967	2	0	1	1	0.8	68.7354	2	0	0	-15.1268	15.1268	0	26.8043	0	0.18	0	5.83875	0	0	0.7	80.1869	2	0	0		-3.67535	3.67535		0	0	0.74
3	1	1	1	1307	2	0	0	1	0	0	1.92	25.259	2.84	3.14	16.2621	8.13103	12.1966	4	0	0	0	6.17	6.56721	5	1	1	-9.69486	9.69486	0	-1.56383	1	-3.03	1	-5.62934	1	1	7.18	5.51318	5	1	1	-1.05403	-10.7489	10.7489	-6.68337	1	0	8.04
3	1	1	1	1308	2	0	0	1	0	0	0.42	153.903	0.38	0.68	167.572	83.7861	125.679	1	1	1	1	0.42	153.475	1	0	0	-14.0974	14.0974	0	69.6887	0	0.26	0	27.7956	0	0	0.42	153.475	1	0	0		-14.0974	14.0974		0	0	0.4	162
3	1	1	1	1309	2	0	0	1	0	0	1.24	43.016	1.35	1.65	39.3746	19.6873	29.531	3	0	0	1	1.29	41.0266	3	0	0	1.65201	-1.65201	0	21.3393	0	0.36	0	11.4957	0	0	1.28	41.3967	3	0	0		2.02211	-2.02211		0	0	1.58	32
3	1	1	1	1310	2	0	0	1	0	0	0.52	116.92	0.55	0.85	110.777	55.3887	83.083	1	1	1	1	0.44	141.694	1	0	0	30.9162	-30.9162	0	86.3049	0	0.41	0	58.6105	0	0	0.52	116.849	1	0	0		6.07204	-6.07204		0	0	0.51
3	1	1	1	1311	2	0	0	1	0	0			0.78	1.08	107.573	53.7865	80.6798	1	1	1	1	0.85	96.3154	1	0	0	-11.2576	11.2576	0	42.5289	0	0.23	0	15.6357	0	0	0.85	96.3154	1	0	0		-11.2576	11.2576		0	0	0.72	116
3	1	1	1	1312	2	0	0	1	0	0	0.66	90.747	0.69	0.99	87.1696	43.5848	65.3772	2	0	1	1	0.68	87.6489	2	0	0	0.479286	-0.479286	0	44.0641	0	0.31	0	22.2717	0	0	0.74	79.5002	2	0	0		-7.66939	7.66939		0	0	0.73	81
3	1	1	1	1313	2	0	0	1	0	0	0.85	89.111	0.88	1.18	86.6107	43.3054	64.958	2	0	1	1	0.92	81.3501	2	0	0	-5.26058	5.26058	0	38.0448	0	0.26	0	16.3921	0	0	0.81	94.2275	1	3	2		7.61679	-7.61679		0	0	0.89
3	1	1	1	1314	2	0	0	1	0	0			0.51	0.81	119.056	59.5282	89.2923	1	1	1	1	0.49	123.273	1	0	0	4.21639	-4.21639	0	63.7446	0	0.32	0	33.9805	0	0
3	1	1	1	1315	2	0	0	1	0	0	1.1	70.572	1.29	1.59	57.0144	28.5072	42.7608	3	0	0	1	0.98	77.4096	2	3	2	20.3952	-20.3952	0	48.9024	0	0.61	0	34.6488	0	0	1.28	56.8787	3	0	0		-0.135713	0.135713		0	0	1.25	61
3	1	1	1	1316	2	0	0	1	0	0			0.97	1.27	74.5453	37.2727	55.909	2	0	1	1	1.01	70.345	2	0	0	-4.20038	4.20038	0	33.0723	0	0.26	0	14.436	0	0	0.92	78.3445	2	0	0		3.7992	-3.7992		0	0	1.19
3	1	1	1	1317	2	0	0	1	0	0			8.95	9.25	5.90684	2.95342	4.43013	5	0	0	0	7.63	7.02087	5	0	0	1.11402	-1.11402	0	4.06744	0	1.62	0	2.59073	0	0	7.88	6.76445	5	0	0		0.857611	-0.857611		0	0	10.65
3	1	1	1	1318	2	0	0	1	0	0	0.82	66.416	0.93	1.23	58.1324	29.0662	43.5993	3	0	0	1	1.1	47.3528	3	0	0	-10.7797	10.7797	0	18.2866	0	0.13	0	3.75345	0	0	0.85	63.7622	2	3	2		5.62975	-5.62975		0	0	1.07
3	1	1	1	1319	2	0	0	1	0	0			0.69	0.99	117.009	58.5045	87.7568	1	1	1	1	0.7	113.782	1	0	0	-3.22721	3.22721	0	55.2773	0	0.29	0	26.0251	0	0	0.67	119.681	1	0	0		2.6721	-2.6721		0	0	1.05	71
3	1	1	1	1320	2	0	0	1	0	0			0.93	1.23	79.9894	39.9947	59.9921	2	0	1	1	0.97	75.3342	2	0	0	-4.65524	4.65524	0	35.3395	0	0.26	0	15.3421	0	0	0.91	81.0948	2	0	0		1.10536	-1.10536		0	0	0.86
3	1	1	1	1321	2	0	0	1	0	0	0.73	77.305	0.67	0.97	86.1503	43.0751	64.6127	2	0	1	1	0.8	69.371	2	0	0	-16.7793	16.7793	0	26.2959	0	0.17	0	4.7583	0	0	0.78	71.4718	2	0	0		-14.6785	14.6785		0	0	0.81
3	1	1	1	1322	4	0	0	0	1	0	0.51	114.783	0.59	0.89	98.1266	49.0633	73.5949	1	1	1	1	0.5	117.437	1	0	0	19.31	-19.31	0	68.3733	0	0.39	0	43.8416	0	0	0.59	97.0178	1	0	0		-1.10878	1.10878		0	0	0.61
3	1	1	1	1323	4	0	0	0	1	0	0.77	103.238	0.8	1.1	99.9122	49.9561	74.9341	1	1	1	1	0.97	79.0887	2	1	1	-20.8235	20.8235	0	29.1326	0	0.13	0	4.15457	0	0	0.91	85.1364	2	1	1		-14.7758	14.7758		0	0	1.23	60
3	1	1	1	1324	4	0	0	0	1	0	0.92	81.4823	0.96	1.26	78.4637	39.2319	58.8478	2	0	1	1	0.89	84.6601	2	0	0	6.19635	-6.19635	0	45.4282	0	0.37	0	25.8123	0	0	0.87	86.9099	2	0	0		8.44622	-8.44622		0	0
3	1	1	1	1325	4	0	0	0	1	0	0.92	80.2342	1.2	1.5	59.7215	29.8607	44.7911	3	0	0	1	0.96	76.3888	2	3	2	16.6673	-16.6673	0	46.528	0	0.54	0	31.5977	0	0	1.26	55.814	3	0	0		-3.90751	3.90751		0	0
3	1	1	1	1326	4	0	0	0	1	0	0.87	66.875	0.87	1.17	67.7224	33.8612	50.7918	2	0	1	1	1.18	47.1032	3	1	1	-20.6192	20.6192	0	13.242	0	-0.01	1	-3.68859	1	1	1.04	54.4937	3	1	1	7.39044	-13.2288	13.2288	3.70185	0	0	1.23	45
3	1	1	1	1327	4	0	0	0	1	0	0.97	80.4438	0.9	1.2	88.7088	44.3544	66.5316	2	0	1	1	0.97	80.4438	2	0	0	-8.26497	8.26497	0	36.0894	0	0.23	0	13.9122	0	0	0.85	93.6867	1	3	2		4.97789	-4.97789		0	0
3	1	1	1	1328	4	0	0	0	1	0			1.03	1.33	72.7848	36.3924	54.5886	2	0	1	1	1.9	35.5008	3	1	1	-37.284	37.284	1	-0.891614	1	-0.57	1	-19.0878	1	1	1.28	56.0015	3	1	1	20.5007	-16.7834	16.7834	1.41286	0	0
3	1	1	1	1329	4	0	0	0	1	0	0.7	81.4265	0.71	1.01	81.02	40.51	60.765	2	0	1	1	0.71	80.1045	2	0	0	-0.91548	0.91548	0	39.5945	0	0.3	0	19.3395	0	0	0.78	71.8674	2	0	0		-9.15259	9.15259		0	0	0.74
3	1	1	1	1330	4	0	0	0	1	0	1.01	73.0893	1	1.3	74.7784	37.3892	56.0838	2	0	1	1	0.84	90.4112	1	3	2	15.6329	-15.6329	0	53.0221	0	0.46	0	34.3275	0	0	0.93	80.3917	2	0	0		5.61337	-5.61337		0	0
3	1	1	1	1331	4	0	0	0	1	0	0.77	101.783	0.68	0.98	118.824	59.4122	89.1183	1	1	1	1	0.73	108.246	1	0	0	-10.5786	10.5786	0	48.8336	0	0.25	0	19.1275	0	0	0.73	108.246	1	0	0		-10.5786	10.5786		0	0	0.81	96
3	1	1	1	1332	4	0	0	0	1	0			0.66	0.96	118.023	59.0117	88.5176	1	1	1	1	0.65	118.764	1	0	0	0.740539	-0.740539	0	59.7523	0	0.31	0	30.2464	0	0	0.73	103.875	1	0	0		-14.1482	14.1482		0	0	0.61
3	1	1	1	1333	4	0	0	0	1	0	0.47	131.881	0.56	0.86	108.971	54.4854	81.7281	1	1	1	1	0.45	138.668	1	0	0	29.6973	-29.6973	0	84.1828	0	0.41	0	56.9401	0	0	0.47	131.881	1	0	0		22.9104	-22.9104		0	0	0.55	110
3	1	1	1	1334	4	0	0	0	1	0	1.42	50.2327	1.31	1.61	55.7611	27.8806	41.8208	3	0	0	1	1.34	53.7092	3	0	0	-2.05195	2.05195	0	25.8286	0	0.27	0	11.8883	0	0	1.11	66.7459	2	3	2		10.9848	-10.9848		0	0	1.18	62
3	1	1	1	1335	4	0	0	0	1	0			0.42	0.72	148.075	74.0377	111.056	1	1	1	1	0.55	107.25	1	0	0	-40.825	40.825	1	33.2127	0	0.17	0	-3.80617	1	0	0.58	100.874	1	0	0		-47.2009	47.2009		0	1	0.5
3	1	1	1	1336	4	0	0	0	1	0	1.07	67.4605	1.68	1.98	40.5403	20.2701	30.4052	3	0	0	1	1.06	68.1954	2	3	2	27.6552	-27.6552	0	47.9253	0	0.92	0	37.7902	0	0	1.1	65.3418	2	3	2		24.8015	-24.8015		0	0	1.62
3	1	1	1	1337	4	0	0	0	1	0	0.87	85.2333	0.89	1.19	83.9757	41.9879	62.9818	2	0	1	1	0.78	96.6802	1	3	2	12.7045	-12.7045	0	54.6923	0	0.41	0	33.6984	0	0	0.83	89.9909	2	0	0		6.01515	-6.01515		0	0	0.97
3	1	1	1	1338	4	0	0	0	1	0	2.24	30.5309	2.22	2.52	31.2011	15.6006	23.4008	3	0	0	1	2.5	26.897	4	1	1	-4.30414	4.30414	0	11.2964	0	0.02	0	3.49614	0	0	3.27	19.7305	4	1	1		-11.4706	11.4706		0	0	5.48	11
3	1	1	1	1339	4	0	0	0	1	0	1.25	56.6762	1.22	1.52	58.9537	29.4769	44.2153	3	0	0	1	1.13	63.677	2	3	2	4.7233	-4.7233	0	34.2002	0	0.39	0	19.4617	0	0	1.3	54.1682	3	0	0		-4.78549	4.78549		0	0
3	1	1	1	1340	4	0	0	0	1	0	0.69	81.8854	0.73	1.03	77.6067	38.8033	58.205	2	0	1	1	0.74	75.5345	2	0	0	-2.07223	2.07223	0	36.7311	0	0.29	0	17.3294	0	0	0.68	83.2766	2	0	0		5.66996	-5.66996		0	0	0.81
3	1	1	1	1341	4	0	0	0	1	0	0.61	98.3966	0.65	0.95	92.4877	46.2439	69.3658	1	1	1	1	0.59	102.256	1	0	0	9.76801	-9.76801	0	56.0119	0	0.36	0	32.8899	0	0	0.63	94.8008	1	0	0		2.31305	-2.31305		0	0	0.66	90
3	1	1	1	1342	4	0	0	0	1	0	0.86	86.5164	0.92	1.22	80.9531	40.4766	60.7149	2	0	1	1	1.19	59.4742	3	1	1	-21.479	21.479	0	18.9976	0	0.03	0	-1.24068	1	1	0.95	77.1288	2	0	0	17.6546	-3.82434	3.82434	16.4139	0	0	1.04
3	1	1	1	1343	4	0	0	0	1	0	1.03	70.6057	0.93	1.23	80.3452	40.1726	60.2589	2	0	1	1	1.22	58.0758	3	1	1	-22.2695	22.2695	0	17.9032	0	0.01	0	-2.18315	1	1	1.11	64.7667	2	0	0	6.69089	-15.5786	15.5786	4.50773	0	0	1.29
3	1	1	1	1344	4	0	0	0	1	0	0.55	114.45	0.46	0.76	142.269	71.1343	106.701	1	1	1	1	0.48	133.919	1	0	0	-8.34904	8.34904	0	62.7852	0	0.28	0	27.2181	0	0	0.53	119.449	1	0	0		-22.8197	22.8197		0	0	0.51	125
3	1	1	1	1345	4	0	0	0	1	0			0.94	1.24	80.7669	40.3834	60.5752	2	0	1	1	0.94	79.8542	2	0	0	-0.91262	0.91262	0	39.4708	0	0.3	0	19.2791	0	0	0.95	78.885	2	0	0		-1.88185	1.88185		0	0	0.91	83
3	1	1	1	1346	4	0	0	0	1	0	7.48	7.11815	5.88	6.18	9.50437	4.75218	7.12828	5	0	0	0	5.71	9.72056	5	0	0	0.216194	-0.216194	0	4.96838	0	0.47	0	2.59229	0	0	6.04	9.1103	5	0	0		-0.394065	0.394065		0	0	8.35
3	1	1	1	1347	4	0	0	0	1	0	0.91	86.7295	0.87	1.17	92.3912	46.1956	69.2934	1	1	1	1	0.94	83.5432	2	1	1	-8.84801	8.84801	0	37.3476	0	0.23	0	14.2498	0	0	1.05	73.5272	2	1	1		-18.864	18.864		0	0	1.02	76
3	1	1	1	1348	4	0	0	0	1	0			1.07	1.37	54.1354	27.0677	40.6015	3	0	0	1	1.26	44.3228	3	0	0	-9.81257	9.81257	0	17.2551	0	0.11	0	3.72127	0	0	1.05	54.7019	3	0	0		0.566519	-0.566519		0	0
3	1	1	1	1349	4	0	0	0	1	0	0.72	78.5481	0.9	1.2	61.4097	30.7049	46.0573	2	0	1	1	0.72	78.5481	2	0	0	17.1384	-17.1384	0	47.8433	0	0.48	0	32.4909	0	0	0.7	81.1436	2	0	0		19.7339	-19.7339		0	0
3	1	1	1	1350	4	0	0	0	1	0	0.81	96.3568	0.66	0.96	123.44	61.72	92.58	1	1	1	1	0.69	115.942	1	0	0	-7.49753	7.49753	0	54.2225	0	0.27	0	23.3625	0	0	0.84	92.3966	1	0	0		-31.0434	31.0434		0	1
3	1	1	1	1351	4	0	0	0	1	0	0.72	77.549	0.72	1.02	78.3878	39.1939	58.7908	2	0	1	1	0.91	59.1481	3	1	1	-19.2396	19.2396	0	19.9542	0	0.11	0	0.357303	0	0	0.92	58.4068	3	1	1		-19.9809	19.9809		0	0
3	1	1	1	1352	4	0	0	0	1	0	0.71	110.328	0.58	0.88	140.661	70.3303	105.495	1	1	1	1	0.57	141.891	1	0	0	1.22998	-1.22998	0	71.5603	0	0.31	0	36.3951	0	0	0.54	151.026	1	0	0		10.3651	-10.3651		0	0	0.61	131
3	1	1	1	1353	4	0	0	0	1	0	0.54	113.302	0.4	0.7	161.681	80.8406	121.261	1	1	1	1	0.46	136.044	1	0	0	-25.6373	25.6373	0	55.2033	0	0.24	0	14.783	0	0	0.57	106.224	1	0	0		-55.4574	55.4574		0	1	0.52	118
3	1	1	1	1354	4	0	0	0	1	0	1.03	53.948	1.03	1.33	54.57	27.285	40.9275	3	0	0	1	1.07	51.6326	3	0	0	-2.9374	2.9374	0	24.3476	0	0.26	0	10.7051	0	0	1.01	55.1881	3	0	0		0.618174	-0.618174		0	0	1.05	53
3	1	1	1	1355	4	0	0	0	1	0	0.91	63.948	1.22	1.52	46.0048	23.0024	34.5036	3	0	0	1	0.97	59.2642	3	0	0	13.2594	-13.2594	0	36.2618	0	0.55	0	24.7606	0	0	0.98	58.5669	3	0	0		12.5621	-12.5621		0	0	0.91	64
3	1	1	1	1356	4	0	0	0	1	0			0.9	1.2	83.6758	41.8379	62.7568	2	0	1	1	1.17	61.1187	2	0	0	-22.5571	22.5571	0	19.2808	0	0.03	0	-1.63816	1	0	1.09	66.3239	2	0	0		-17.3519	17.3519		0	0	0.99
3	1	1	1	1357	4	0	0	0	1	0	0.43	152.449	0.47	0.77	139.186	69.593	104.39	1	1	1	1	0.61	101.857	1	0	0	-37.3291	37.3291	1	32.264	0	0.16	0	-2.53256	1	0	0.56	112.422	1	0	0		-26.7638	26.7638		0	0	0.65	94
3	1	1	1	1358	4	0	0	0	1	0	0.5	124.216	0.49	0.79	128.457	64.2286	96.343	1	1	1	1	0.5	124.079	1	0	0	-4.37825	4.37825	0	59.8504	0	0.29	0	27.7361	0	0	0.51	121.276	1	0	0		-7.18158	7.18158		0	0	0.59	102
3	1	1	1	1359	4	0	0	0	1	0	0.72	110.982	0.62	0.92	133.171	66.5857	99.8786	1	1	1	1	0.63	129.258	1	0	0	-3.9136	3.9136	0	62.6721	0	0.29	0	29.3793	0	0	0.54	154.424	1	0	0		21.2521	-21.2521		0	0	0.76	104
3	1	1	1	1360	4	0	0	0	1	0	0.53	111.859	0.67	0.97	86.1515	43.0757	64.6136	2	0	1	1	0.75	74.782	2	0	0	-11.3695	11.3695	0	31.7063	0	0.22	0	10.1684	0	0	0.74	75.9494	2	0	0		-10.2021	10.2021		0	0
3	1	1	1	1361	4	0	0	0	1	0	0.47	135.169	0.43	0.73	151.196	75.5981	113.397	1	1	1	1	0.45	141.847	1	0	0	-9.34892	9.34892	0	66.2492	0	0.28	0	28.4501	0	0	0.47	134.905	1	0	0		-16.2914	16.2914		0	0	0.5	125
3	1	1	1	1362	4	0	0	0	1	0			0.79	1.09	102.552	51.2762	76.9142	1	1	1	1	0.81	98.51	1	0	0	-4.04234	4.04234	0	47.2338	0	0.28	0	21.5957	0	0	0.94	82.9626	2	1	1		-19.5897	19.5897		0	0	0.87	90
3	1	1	1	1363	4	0	0	0	1	0	0.63	94.256	0.72	1.02	81.6517	40.8259	61.2388	2	0	1	1	0.75	77.0143	2	0	0	-4.63747	4.63747	0	36.1884	0	0.27	0	15.7755	0	0	0.77	74.7105	2	0	0		-6.94124	6.94124		0	0	0.7	83
3	1	1	1	1364	4	0	0	0	1	0	0.6	135.643	0.87	1.17	89.1657	44.5829	66.8743	2	0	1	1	0.98	76.841	2	0	0	-12.3247	12.3247	0	32.2582	0	0.19	0	9.96672	0	0	0.87	88.1582	2	0	0		-1.00752	1.00752		0	0	0.93	81
3	1	1	1	1365	4	0	0	0	1	0	0.6	97.458	0.64	0.94	91.3883	45.6942	68.5412	1	1	1	1	0.61	95.5029	1	0	0	4.11457	-4.11457	0	49.8087	0	0.33	0	26.9616	0	0	0.65	88.7534	2	1	1		-2.63489	2.63489		0	0	0.78
3	1	1	1	1366	4	0	0	0	1	0	0.91	80.164	0.91	1.21	81.0724	40.5362	60.8043	2	0	1	1	0.99	72.7292	2	0	0	-8.34324	8.34324	0	32.193	0	0.22	0	11.9249	0	0	1.07	66.491	2	0	0		-14.5814	14.5814		0	0	0.96
3	1	1	1	1367	4	0	0	0	1	0	0.69	116.961	0.63	0.93	130.958	65.4792	98.2187	1	1	1	1	0.61	134.39	1	0	0	3.43146	-3.43146	0	68.9106	0	0.32	0	36.171	0	0	0.61	134.39	1	0	0		3.43146	-3.43146		0	0	0.66	122
3	1	1	1	1368	4	0	0	0	1	0	0.69	82.284	0.69	0.99	83.2668	41.6334	62.4501	2	0	1	1	0.72	78.3802	2	0	0	-4.88652	4.88652	0	36.7469	0	0.27	0	15.9302	0	0	0.78	71.4646	2	0	0		-11.8021	11.8021		0	0	0.94
3	1	1	1	1369	4	0	0	0	1	0			0.59	0.89	100.519	50.2593	75.389	1	1	1	1	0.57	103.418	1	0	0	2.8991	-2.8991	0	53.1584	0	0.32	0	28.0288	0	0	0.6	97.4738	1	0	0		-3.0448	3.0448		0	0	0.57
3	1	1	1	1370	4	0	0	0	1	0	0.83	94.829	0.83	1.13	95.9283	47.9642	71.9462	1	1	1	1	0.87	89.8302	2	1	1	-6.09809	6.09809	0	41.8661	0	0.26	0	17.884	0	0	0.9	86.3837	2	1	1		-9.5446	9.5446		0	0	0.98	78
3	1	1	1	1371	4	0	0	0	1	0	0.61	93.442	0.59	0.89	97.981	48.9905	73.4858	1	1	1	1	0.65	86.6299	2	1	1	-11.3511	11.3511	0	37.6394	0	0.24	0	13.1442	0	0	0.65	86.6299	2	1	1		-11.3511	11.3511		0	0	0.57
3	1	1	1	1372	4	0	0	0	1	0	0.69	81.862	0.67	0.97	85.6385	42.8193	64.2289	2	0	1	1	0.61	94.3525	1	3	2	8.71403	-8.71403	0	51.5333	0	0.36	0	30.1237	0	0	0.75	74.3367	2	0	0		-11.3018	11.3018		0	0	0.69
3	1	1	1	1373	4	0	0	0	1	0	0.65	124.071	0.71	1.01	112.971	56.4855	84.7282	1	1	1	1	0.68	117.4	1	0	0	4.42913	-4.42913	0	60.9146	0	0.33	0	32.6719	0	0	0.61	133.08	1	0	0		20.1091	-20.1091		0	0	0.51	164
3	1	1	1	1374	4	0	0	0	1	0			0.55	0.85	113.746	56.8732	85.3098	1	1	1	1	0.49	128.498	1	0	0	14.7511	-14.7511	0	71.6243	0	0.36	0	43.1877	0	0	0.61	99.7954	1	0	0		-13.951	13.951		0	0	0.6	101
3	1	1	1	1375	4	0	0	0	1	0	0.7	81.141	0.71	1.01	80.661	40.3305	60.4958	2	0	1	1	0.81	68.4997	2	0	0	-12.1613	12.1613	0	28.1692	0	0.2	0	8.00397	0	0	0.9	60.6575	2	0	0		-20.0035	20.0035		0	0	1.01
3	1	1	1	1376	4	0	0	0	1	0			0.82	1.12	95.3618	47.6809	71.5214	1	1	1	1	0.91	83.6078	2	1	1	-11.754	11.754	0	35.9269	0	0.21	0	12.0864	0	0	0.93	81.5363	2	1	1		-13.8255	13.8255		0	0	1.02	73
3	1	1	1	1377	4	0	0	0	1	0	0.86	61.313	0.74	1.04	73.6859	36.843	55.2644	2	0	1	1	0.74	72.8533	2	0	0	-0.832609	0.832609	0	36.0103	0	0.3	0	17.5889	0	0	0.85	62.0859	2	0	0		-11.6	11.6		0	0	0.78
3	1	1	1	1378	4	0	0	0	1	0	1.19	59.924	1.29	1.59	55.137	27.5685	41.3528	3	0	0	1	1.46	47.2569	3	0	0	-7.8801	7.8801	0	19.6884	0	0.13	0	5.90416	0	0	1.34	52.1735	3	0	0		-2.96356	2.96356		0	0	1.46
3	1	1	1	1379	4	0	0	0	1	0	0.59	141.59	0.58	0.88	146.054	73.0272	109.541	1	1	1	1	0.68	120.188	1	0	0	-25.8667	25.8667	0	47.1605	0	0.2	0	10.6469	0	0	0.63	131.261	1	0	0		-14.7932	14.7932		0	0	0.49	175
3	1	1	1	1380	4	0	0	0	1	0			8.89	9.19	4.72362	2.36181	3.54271	5	0	0	0	8.57	4.87206	5	0	0	0.148438	-0.148438	0	2.51025	0	0.62	0	1.32934	0	0	8.7	4.78814	5	0	0		0.0645234	-0.0645234		0	0	10.93	4
3	1	1	1	1381	4	0	0	0	1	0	0.6	102.327	0.6	0.9	103.484	51.7421	77.6131	1	1	1	1	0.65	93.2875	1	0	0	-10.1967	10.1967	0	41.5454	0	0.25	0	15.6743	0	0	0.53	118.062	1	0	0		14.578	-14.578		0	0	0.62	98
3	1	1	1	1382	4	0	0	0	1	0	0.9	82.488	0.83	1.13	91.4119	45.7059	68.5589	1	1	1	1	0.87	85.6009	2	1	1	-5.81098	5.81098	0	39.895	0	0.26	0	17.042	0	0	0.94	78.2878	2	1	1		-13.1241	13.1241		0	0	0.97
3	1	1	1	1383	4	0	0	0	1	0	1.87	34.013	1.85	2.15	34.9487	17.4744	26.2115	3	0	0	1	1.99	31.764	3	0	0	-3.18468	3.18468	0	14.2897	0	0.16	0	5.5525	0	0	1.79	26.6332	4	1	1		-8.3155	8.3155		0	0	1.94
3	1	1	1	1384	4	0	0	0	1	0	0.67	85.125	0.57	0.87	103.771	51.8854	77.8281	1	1	1	1	0.57	102.598	1	0	0	-1.17255	1.17255	0	50.7128	0	0.3	0	24.7701	0	0	0.47	128.179	1	0	0		24.4087	-24.4087		0	0	0.53
3	1	1	1	1385	4	0	0	0	1	0			0.7	1	84.7262	42.3631	63.5446	2	0	1	1	0.72	81.0893	2	0	0	-3.63682	3.63682	0	38.7263	0	0.28	0	17.5447	0	0	0.65	91.248	1	3	2		6.52186	-6.52186		0	0	0.64	93
3	1	1	1	1386	4	0	0	0	1	0			0.56	0.86	109.55	54.7751	82.1627	1	1	1	1	0.52	117.983	1	0	0	8.43271	-8.43271	0	63.2079	0	0.34	0	35.8203	0	0	0.54	112.955	1	0	0		3.40456	-3.40456		0	0	0.61	98
3	1	1	1	1387	4	0	0	0	1	0	0.69	81.862	0.57	0.87	103.077	51.5386	77.308	1	1	1	1	0.53	110.839	1	0	0	7.76181	-7.76181	0	59.3005	0	0.34	0	33.5311	0	0	0.53	110.839	1	0	0		7.76181	-7.76181		0	0	0.59
3	1	1	1	1388	4	0	0	0	1	0			0.93	1.23	81.5011	40.7505	61.1258	2	0	1	1	0.88	85.8864	2	0	0	4.38533	-4.38533	0	45.1359	0	0.35	0	24.7606	0	0	0.75	103.285	1	3	2		21.7838	-21.7838		0	0	0.86	88
3	1	1	1	1389	4	0	0	0	1	0	0.54	113.659	0.55	0.85	112.496	56.248	84.372	1	1	1	1	0.66	90.1211	1	0	0	-22.3748	22.3748	0	33.8731	0	0.19	0	5.74914	0	0	0.61	98.6983	1	0	0		-13.7977	13.7977		0	0	0.66	90
3	1	1	1	1390	4	0	0	0	1	0	0.86	88.174	0.82	1.12	94.1935	47.0967	70.6451	1	1	1	1	0.76	101.664	1	0	0	7.47069	-7.47069	0	54.5674	0	0.36	0	31.0191	0	0	0.75	103.23	1	0	0		9.03656	-9.03656		0	0	0.81	94
3	1	1	1	1391	4	0	0	0	1	0	0.63	96.068	0.57	0.87	146.589	73.2945	109.942	1	1	1	1	0.56	147.923	1	0	0	1.33436	-1.33436	0	74.6289	0	0.31	0	37.9816	0	0	0.47	181.069	1	0	0		34.4803	-34.4803		0	0	0.52	119
3	1	1	1	1392	4	0	0	0	1	0			0.55	0.85	122.588	61.2939	91.9409	1	1	1	1	0.52	129.307	1	0	0	6.71941	-6.71941	0	68.0133	0	0.33	0	37.3664	0	0	0.52	129.307	1	0	0		6.71941	-6.71941		0	0
3	1	1	1	1393	4	0	0	0	1	0			0.92	1.22	80.0263	40.0132	60.0198	2	0	1	1	1.07	66.4661	2	0	0	-13.5603	13.5603	0	26.4529	0	0.15	0	6.44632	0	0	1.01	71.0431	2	0	0		-8.98322	8.98322		0	0	0.99
3	1	1	1	1394	4	0	0	0	1	0	1.22	42.409	1.29	1.59	40.1743	20.0871	30.1307	3	0	0	1	1.27	40.443	3	0	0	0.268771	-0.268771	0	20.3559	0	0.32	0	10.3123	0	0	1.27	40.443	3	0	0		0.268771	-0.268771		0	0	1.4
3	1	1	1	1395	4	0	0	0	1	0	0.51	124.745	0.58	0.88	108.407	54.2036	81.3054	1	1	1	1	0.59	105.089	1	0	0	-3.31861	3.31861	0	50.885	0	0.29	0	23.7832	0	0	0.51	124.332	1	0	0		15.9248	-15.9248		0	0	0.59	105
3	1	1	1	1396	4	0	0	0	1	0			0.68	0.98	97.8349	48.9175	73.3762	1	1	1	1	0.72	90.555	1	0	0	-7.27996	7.27996	0	41.6375	0	0.26	0	17.1788	0	0	0.67	98.3974	1	0	0		0.562484	-0.562484		0	0	0.62	107
3	1	1	1	1397	4	0	0	0	1	0			0.89	1.19	82.4147	41.2073	61.811	2	0	1	1	0.93	77.4526	2	0	0	-4.96206	4.96206	0	36.2453	0	0.26	0	15.6416	0	0	0.74	100.826	1	3	2		18.4112	-18.4112		0	0	0.82
3	1	1	1	1398	4	0	0	0	1	0	1.24	58.148	1.2	1.5	61.0005	30.5002	45.7503	2	0	1	1	1.31	40.4432	3	1	1	-20.5572	20.5572	0	9.943	0	0.19	0	-5.30711	1	1	1.2	44.7509	3	1	1	4.30767	-16.2496	16.2496	-0.999442	1	0	1.4	50
3	1	1	1	1399	4	0	0	0	1	0	0.98	77.25	0.98	1.28	78.2411	39.1205	58.6808	2	0	1	1	1.07	69.8981	2	0	0	-8.34294	8.34294	0	30.7776	0	0.21	0	11.2173	0	0	1.08	69.1518	2	0	0		-9.08928	9.08928		0	0	1.15	64
3	1	1	1	1400	3	1	0	0	0	0	0.69	86.209	0.61	0.91	100.581	50.2903	75.4354	1	1	1	1	0.61	99.4441	1	0	0	-1.1365	1.1365	0	49.1538	0	0.3	0	24.0086	0	0	0.6	101.359	1	0	0		0.778581	-0.778581		0	0	0.62	97
3	1	1	1	1401	3	1	0	0	0	0	0.83	66.145	0.89	1.19	61.7098	30.8549	46.2824	2	0	1	1	0.79	70.0089	2	0	0	8.29912	-8.29912	0	39.154	0	0.4	0	23.7266	0	0	0.87	62.634	2	0	0		0.924146	-0.924146		0	0	0.83
3	1	1	1	1402	3	1	0	0	0	0			0.66	0.96	92.6283	46.3141	69.4712	1	1	1	1	0.7	85.5695	2	1	1	-7.05879	7.05879	0	39.2553	0	0.26	0	16.0983	0	0	0.71	84.1802	2	1	1		-8.44808	8.44808		0	0	0.68	88
3	1	1	1	1403	3	1	0	0	0	0			0.6	0.9	101.121	50.5606	75.8409	1	1	1	1	0.6	99.9786	1	0	0	-1.14261	1.14261	0	49.418	0	0.3	0	24.1377	0	0	0.52	117.93	1	0	0		16.8092	-16.8092		0	0	0.56	108
3	1	1	1	1404	3	1	0	0	0	1	0.51	121.409	0.44	0.74	145.633	72.8167	109.225	1	1	1	1	0.32	207.935	1	0	0	62.3014	-62.3014	0	135.118	0	0.42	0	98.7098	0	0	0.35	187.506	1	0	0		41.8728	-41.8728		0	0	0.43	148
3	1	1	1	1405	3	1	0	0	0	1	0.78	102.962	0.89	1.19	89.46	44.73	67.095	2	0	1	1	0.67	122.744	1	3	2	33.2837	-33.2837	0	78.0137	0	0.52	0	55.6487	0	0	0.65	127.112	1	3	2		37.6523	-37.6523		0	0	0.72	113
3	1	1	1	1406	3	1	0	0	0	1	0.59	101.363	0.63	0.93	128.271	64.1357	96.2035	1	1	1	1	0.6	134.167	1	0	0	5.89602	-5.89602	0	70.0317	0	0.33	0	37.9639	0	0	0.6	134.167	1	0	0		5.89602	-5.89602		0	0	0.55	110
3	1	1	1	1407	3	1	0	0	0	0			0.65	0.95	93.9795	46.9898	70.4847	1	1	1	1	0.67	89.7242	2	1	1	-4.2553	4.2553	0	42.7345	0	0.28	0	19.2396	0	0	0.63	96.3299	1	0	0		2.35036	-2.35036		0	0	0.65	93
3	1	1	1	1408	3	1	0	0	0	0			0.88	1.18	63.5845	31.7923	47.6884	2	0	1	1	0.85	65.4334	2	0	0	1.84892	-1.84892	0	33.6412	0	0.33	0	17.745	0	0	0.94	58.2585	3	1	1		-5.32597	5.32597		0	0	0.93
3	1	1	1	1409	3	1	0	0	0	0			0.52	0.82	126.522	63.2612	94.8918	1	1	1	1	0.53	122.373	1	0	0	-4.14937	4.14937	0	59.1118	0	0.29	0	27.4812	0	0	0.39	174.346	1	0	0		47.8234	-47.8234		0	0	0.45	147
3	1	1	1	1410	3	1	0	0	0	0			0.88	1.18	87.3704	43.6852	65.5278	2	0	1	1	1.09	67.4795	2	0	0	-19.8909	19.8909	0	23.7943	0	0.09	0	1.95171	0	0	0.98	76.2934	2	0	0		-11.077	11.077		0	0
3	1	1	1	1411	3	1	0	0	0	0			0.99	1.29	77.1517	38.5759	57.8638	2	0	1	1	0.98	77.1789	2	0	0	0.0271682	-0.0271682	0	38.603	0	0.31	0	19.3151	0	0	1.03	72.8718	2	0	0		-4.27996	4.27996		0	0	0.93	82
3	1	1	1	1412	3	1	0	0	0	0			0.82	1.12	92.6253	46.3126	69.469	1	1	1	1	0.9	82.263	2	1	1	-10.3623	10.3623	0	35.9504	0	0.22	0	12.794	0	0	0.95	77.2756	2	1	1		-15.3497	15.3497		0	0	0.93
3	1	1	1	1413	3	1	0	0	0	0	0.71	83.97	0.71	1.01	84.6453	42.3227	63.484	2	0	1	1	0.65	92.6655	1	3	2	8.02014	-8.02014	0	50.3428	0	0.36	0	29.1815	0	0	0.64	94.3384	1	3	2		9.69301	-9.69301		0	0	0.6	101
3	1	1	1	1414	3	1	0	0	0	0	0.99	77.917	1.05	1.35	73.7141	36.8571	55.2856	2	0	1	1	1.01	76.2221	2	0	0	2.508	-2.508	0	39.3651	0	0.34	0	20.9365	0	0	0.99	78.0018	2	0	0		4.28773	-4.28773		0	0	1	77
3	1	1	1	1415	3	1	0	0	0	0			0.79	1.09	107.181	53.5906	80.3859	1	1	1	1	0.68	125.988	1	0	0	18.807	-18.807	0	72.3976	0	0.41	0	45.6023	0	0	0.58	151.373	1	0	0		44.192	-44.192		0	0	0.7	121
3	1	1	1	1416	3	1	0	0	0	0			0.87	1.17	66.2667	33.1333	49.7	2	0	1	1	0.65	91.7198	1	3	2	25.4531	-25.4531	0	58.5865	0	0.52	0	42.0198	0	0	0.68	86.837	2	0	0		20.5703	-20.5703		0	0	0.64	93
3	1	1	1	1417	3	1	0	0	0	0			0.45	0.75	143.749	71.8746	107.812	1	1	1	1	0.61	100.048	1	0	0	-43.7015	43.7015	1	28.173	0	0.14	0	-7.76426	1	0	0.57	108.193	1	0	0		-35.5565	35.5565		0	1	0.63	96
3	1	1	1	1418	3	1	0	0	0	0			0.57	0.87	111.613	55.8067	83.71	1	1	1	1	0.57	110.352	1	0	0	-1.26117	1.26117	0	54.5455	0	0.3	0	26.6422	0	0	0.59	106.047	1	0	0		-5.56662	5.56662		0	0	0.6	104
3	1	1	1	1419	3	1	0	0	0	0			0.84	1.14	93.1406	46.5703	69.8554	1	1	1	1	0.92	82.9108	2	1	1	-10.2298	10.2298	0	36.3405	0	0.22	0	13.0553	0	0	0.94	80.8784	2	1	1		-12.2622	12.2622		0	0	0.88	87
3	1	1	1	1420	3	1	0	0	0	0	0.99	53.568	0.82	1.12	67.2378	33.6189	50.4283	2	0	1	1	0.94	56.7845	3	1	1	-10.4533	10.4533	0	23.1656	0	0.18	0	6.35616	0	0	0.87	62.0889	2	0	0		-5.14886	5.14886		0	0	0.89
3	1	1	1	1421	3	1	0	0	0	1			0.83	1.13	96.381	48.1905	72.2857	1	1	1	1	0.97	79.6045	2	1	1	-16.7765	16.7765	0	31.414	0	0.16	0	7.31877	0	0	0.92	84.6177	2	1	1		-11.7633	11.7633		0	0	0.82	96
4	1	1	1	1422	2	0	0	1	0	0	0.53	111.859	0.6	0.9	96.939	48.4695	72.7043	1	1	1	1	0.61	94.858	1	0	0	-2.081	2.081	0	46.3885	0	0.29	0	22.1538	0	0	0.6	96.685	1	0	0		-0.254	0.254		0	0
4	1	1	1	1423	2	0	0	1	0	0	0.84	66.098	0.89	1.19	61.665	30.8325	46.2488	2	0	1	1	1.17	44.973	3	1	1	-16.692	16.692	0	14.1405	0	0.02	0	-1.27575	1	1												1.45
4	1	1	1	1424	2	0	0	1	0	0	0.6	101.974	0.6	0.9	101.974	50.987	76.4805	1	1	1	1	0.62	97.859	1	0	0	-4.115	4.115	0	46.872	0	0.28	0	21.3785	0	0	0.62	97.859	1	0	0		-4.115	4.115		0	0
4	1	1	1	1425	2	0	0	1	0	0	0.81	67.527	0.77	1.07	71.591	35.7955	53.6932	2	0	1	1	0.77	71.417	2	0	0	-0.174	0.174	0	35.6215	0	0.3	0	17.7238	0	0	0.72	77.171	2	0	0		5.58	-5.58		0	0
4	1	1	1	1426	2	0	0	1	0	0	0.63	93.973	0.56	0.86	107.336	53.668	80.502	1	1	1	1	0.81	70.107	2	1	1	-37.229	37.229	1	16.439	0	0.05	0	-10.395	1	1	0.66	88.539	2	1	1	18.432	-18.797	18.797	8.037	0	0	0.67	87
4	1	1	1	1427	2	0	0	1	0	0	0.94	56.069	0.96	1.26	54.724	27.362	41.043	3	0	0	1	1.05	49.235	3	0	0	-5.489	5.489	0	21.873	0	0.21	0	8.192	0	0	1.09	47.156	3	0	0		-7.568	7.568		0	0
4	1	1	1	1428	2	0	0	1	0	0	0.98	77.003	1.07	1.37	69.578	34.789	52.1835	2	0	1	1	1.18	61.953	2	0	0	-7.625	7.625	0	27.164	0	0.19	0	9.7695	0	0	1.15	63.822	2	0	0		-5.756	5.756		0	0
4	1	1	1	1429	2	0	0	1	0	0	0.82	69.536	0.8	1.1	70.508	35.254	52.881	2	0	1	1	0.66	87.788	2	0	0	17.28	-17.28	0	52.534	0	0.44	0	34.907	0	0	0.66	87.788	2	0	0		17.28	-17.28		0	0
4	1	1	1	1430	2	0	0	1	0	0	0.87	96.231	0.76	1.06	112.476	56.238	84.357	1	1	1	1	1.06	76.615	2	1	1	-35.861	35.861	1	20.377	0	0	0	-7.742	1	1	0.97	84.471	2	1	1	7.856	-28.005	28.005	0.114	0	0	1.05	77
4	1	1	1	1431	2	0	0	1	0	0	0.73	103.38	0.78	1.08	95.771	47.8855	71.8282	1	1	1	1	0.81	91.458	1	0	0	-4.313	4.313	0	43.5725	0	0.27	0	19.6298	0	0	0.74	101.513	1	0	0		5.742	-5.742		0	0	0.86
4	1	1	1	1432	2	0	0	1	0	0	1.21	57.412	1.21	1.51	57.412	28.706	43.059	3	0	0	1	1.46	46.111	3	0	0	-11.301	11.301	0	17.405	0	0.05	0	3.052	0	0	1.37	49.624	3	0	0		-7.788	7.788		0	0
4	1	1	1	1433	2	0	0	1	0	0	0.79	72.592	0.67	0.97	87.529	43.7645	65.6467	2	0	1	1	0.59	101.063	1	3	2	13.534	-13.534	0	57.2985	0	0.38	0	35.4163	0	0	0.59	101.063	1	3	2		13.534	-13.534		0	0	0.54	112
4	1	0	0	1434	2	0	0	1	0	0	0.74	76.509	0.74	1.04	76.509	38.2545	57.3817	2	0	1	1						-76.509			-38.2545		1.04		-57.3817
4	1	1	1	1435	2	0	0	1	0	0	1.02	73.298	0.87	1.17	87.794	43.897	65.8455	2	0	1	1	1.01	73.907	2	0	0	-13.887	13.887	0	30.01	0	0.16	0	8.0615	0	0	1.01	73.907	2	0	0		-13.887	13.887		0	0
4	1	1	1	1436	2	0	0	1	0	0	0.85	65.201	0.85	1.15	65.026	32.513	48.7695	2	0	1	1	0.96	56.506	3	1	1	-8.52	8.52	0	23.993	0	0.19	0	7.7365	0	0	0.79	70.758	2	0	0		5.732	-5.732		0	0
4	1	1	1	1437	2	0	0	1	0	0	0.51	121.798	0.58	0.88	104.998	52.499	78.7485	1	1	1	1	0.55	111.278	1	0	0	6.28	-6.28	0	58.779	0	0.33	0	32.5295	0	0	0.55	111.278	1	0	0		6.28	-6.28		0	0
4	1	0	0	1438	2	0	0	1	0	0				0.3		0	0					0.79	72.592	2			72.592			72.592		-0.49		72.592
4	1	1	1	1439	2	0	0	1	0	0	0.95	79.319	0.95	1.25	79.319	39.6595	59.4892	2	0	1	1	1.2	60.391	2	0	0	-18.928	18.928	0	20.7315	0	0.05	0	0.90175	0	0	1.2	60.391	2	0	0		-18.928	18.928		0	0
4	1	1	1	1440	2	0	0	1	0	0	0.56	111.188	0.54	0.84	114.772	57.386	86.079	1	1	1	1	0.58	105.339	1	0	0	-9.433	9.433	0	47.953	0	0.26	0	19.26	0	0	0.58	105.339	1	0	0		-9.433	9.433		0	0	0.66	91
4	1	1	1	1441	2	0	0	1	0	0	0.54	109.763	0.61	0.91	94.613	47.3065	70.9597	1	1	1	1	0.72	77.939	2	1	1	-16.674	16.674	0	30.6325	0	0.19	0	6.97925	0	0	0.7	80.514	2	1	1		-14.099	14.099		0	0
4	1	0	0	1442	2	0	0	1	0	0	0.72	78.754	0.72	1.02	78.754	39.377	59.0655	2	0	1	1						-78.754			-39.377		1.02		-59.0655
4	1	1	1	1443	2	0	0	1	0	0	0.67	86.765	0.66	0.96	88.284	44.142	66.213	2	0	1	1	0.65	89.599	2	0	0	1.315	-1.315	0	45.457	0	0.31	0	23.386	0	0	0.6	98.269	1	3	2		9.985	-9.985		0	0
4	1	1	1	1444	2	0	0	1	0	0	0.76	75.68	0.72	1.02	80.314	40.157	60.2355	2	0	1	1	0.7	82.726	2	0	0	2.412	-2.412	0	42.569	0	0.32	0	22.4905	0	0	0.7	82.726	2	0	0		2.412	-2.412		0	0
4	1	0	0	1445	2	0	0	1	0	0				0.3		0	0					0.79	102.6	1			102.6			102.6		-0.49		102.6			0.79	102.6	1				102.6			0
4	1	0	0	1446	2	0	0	1	0	0				0.3		0	0										0			0		0.3		0
4	1	1	1	1447	2	0	0	1	0	0	0.75	108.94	1.17	1.47	65.211	32.6055	48.9082	2	0	1	1	1.16	65.611	2	0	0	0.4	-0.4	0	33.0055	0	0.31	0	16.7028	0	0	1.16	65.611	2	0	0		0.4	-0.4		0	0
4	1	1	1	1448	2	0	0	1	0	0	0.64	91.216	0.73	1.03	78.366	39.183	58.7745	2	0	1	1	0.69	83.398	2	0	0	5.032	-5.032	0	44.215	0	0.34	0	24.6235	0	0	0.69	83.398	2	0	0		5.032	-5.032		0	0	0.73
4	1	0	0	1449	2	0	0	1	0	0	0.69	85.122	0.63	0.93	94.544	47.272	70.908	1	1	1	1						-94.544			-47.272		0.93		-70.908
4	1	1	1	1450	2	0	0	1	0	0	0.79	104.685	0.79	1.09	104.685	52.3425	78.5138	1	1	1	1	0.82	99.859	1	0	0	-4.826	4.826	0	47.5165	0	0.27	0	21.3452	0	0	0.82	99.859	1	0	0		-4.826	4.826		0	0
4	1	1	1	1451	2	0	0	1	0	0	3.18	20.73	2.75	3.05	24.417	12.2085	18.3128	4	0	0	0	3.23	20.28	4	0	0	-4.137	4.137	0	8.0715	0	-0.18	1	1.96725	0	0	3.34	19.511	4	0	0		-4.906	4.906		0	0	3.21	20
4	1	0	0	1452	2	0	0	1	0	0				0.3		0	0										0			0		0.3		0
4	1	1	1	1453	2	0	0	1	0	0			1.04	1.34	52.697	26.3485	39.5228	3	0	0	1	0.95	58.326	3	0	0	5.629	-5.629	0	31.9775	0	0.39	0	18.8032	0	0	0.95	58.326	3	0	0		5.629	-5.629		0	0
4	1	0	0	1454	2	0	0	1	0	0				0.3		0	0										0			0		0.3		0
4	1	1	1	1455	2	0	0	1	0	0	1.21	42.392	1.12	1.42	46.346	23.173	34.7595	3	0	0	1	1.18	43.533	3	0	0	-2.813	2.813	0	20.36	0	0.24	0	8.7735	0	0	1.18	43.533	3	0	0		-2.813	2.813		0	0	1.03
4	1	1	1	1456	2	0	0	1	0	0	0.98	76.061	1	1.3	74.309	37.1545	55.7317	2	0	1	1	0.89	84.753	2	0	0	10.444	-10.444	0	47.5985	0	0.41	0	29.0213	0	0	0.89	84.753	2	0	0		10.444	-10.444		0	0
4	1	1	1	1457	2	0	0	1	0	0	0.92	81.334	0.84	1.14	88.606	44.303	66.4545	2	0	1	1	0.86	86.232	2	0	0	-2.374	2.374	0	41.929	0	0.28	0	19.7775	0	0	0.86	86.232	2	0	0		-2.374	2.374		0	0
4	1	1	1	1458	2	0	0	1	0	0	0.59	102.947	0.71	1.01	82.877	41.4385	62.1577	2	0	1	1	0.73	80.01	2	0	0	-2.867	2.867	0	38.5715	0	0.28	0	17.8523	0	0	0.77	75.233	2	0	0		-7.644	7.644		0	0
4	1	1	1	1459	2	0	0	1	0	0	0.96	55.921	0.96	1.26	55.78	27.89	41.835	3	0	0	1	0.99	53.834	3	0	0	-1.946	1.946	0	25.944	0	0.27	0	11.999	0	0	0.97	55.117	3	0	0		-0.663	0.663		0	0
4	1	1	1	1460	2	0	0	1	0	0	1.1	70.295	1.29	1.59	58.042	29.021	43.5315	3	0	0	1	1.09	70.497	2	3	2	12.455	-12.455	0	41.476	0	0.5	0	26.9655	0	0	1.02	76.109	2	3	2		18.067	-18.067		0	0
4	1	1	1	1461	2	0	0	1	0	0	0.66	89.603	0.52	0.82	117.98	58.99	88.485	1	1	1	1	0.57	105.796	1	0	0	-12.184	12.184	0	46.806	0	0.25	0	17.311	0	0	0.56	107.979	1	0	0		-10.001	10.001		0	0
4	1	1	1	1462	2	0	0	1	0	0	1.32	54.435	1.33	1.63	53.962	26.981	40.4715	3	0	0	1	1.31	54.914	3	0	0	0.952	-0.952	0	27.933	0	0.32	0	14.4425	0	0	1.36	52.428	3	0	0		-1.534	1.534		0	0	1.27	57
4	1	1	1	1463	2	0	0	1	0	0	1.32	59.197	1.32	1.62	59.197	29.5985	44.3978	3	0	0	1	1.05	76.73	2	3	2	17.533	-17.533	0	47.1315	0	0.57	0	32.3323	0	0	1.05	76.73	2	3	2		17.533	-17.533		0	0
4	1	1	1	1464	2	0	0	1	0	0	1	78.567	0.95	1.25	80.598	40.299	60.4485	2	0	1	1	1.02	74.249	2	0	0	-6.349	6.349	0	33.95	0	0.23	0	13.8005	0	0	1.02	74.249	2	0	0		-6.349	6.349		0	0
4	1	0	0	1465	2	0	0	1	0	0	0.79	71.949	0.79	1.09	71.949	35.9745	53.9617	2	0	1	1						-71.949			-35.9745		1.09		-53.9617
4	1	0	0	1466	2	0	0	1	0	0				0.3		0	0					0.6	99.715	1			99.715			99.715		-0.3		99.715
4	1	1	1	1467	2	0	0	1	0	0	1.06	49.753	1.07	1.37	49.216	24.608	36.912	3	0	0	1	1.26	40.756	3	0	0	-8.46	8.46	0	16.148	0	0.11	0	3.844	0	0	1.2	43.009	3	0	0		-6.207	6.207		0	0
4	1	1	1	1468	2	0	0	1	0	0	0.78	76.398	0.63	0.93	97.751	48.8755	73.3133	1	1	1	1	0.77	77.266	2	1	1	-20.485	20.485	0	28.3905	0	0.16	0	3.95275	0	0	0.67	90.721	1	0	0		-7.03	7.03		0	0	0.7	86
4	1	1	1	1469	2	0	0	1	0	0	0.72	79.182	0.73	1.03	77.719	38.8595	58.2892	2	0	1	1	0.74	76.303	2	0	0	-1.416	1.416	0	37.4435	0	0.29	0	18.0138	0	0	0.69	82.719	2	0	0		5	-5		0	0
4	1	1	1	1470	1	0	1	0	0	0	0.52	118.346	0.65	0.95	91.478	45.739	68.6085	1	1	1	1	0.58	104.334	1	0	0	12.856	-12.856	0	58.595	0	0.37	0	35.7255	0	0	0.61	98.435	1	0	0		6.957	-6.957		0	0
4	1	1	1	1471	1	0	1	0	0	0	0.67	88.061	0.68	0.98	86.305	43.1525	64.7288	2	0	1	1	0.62	96.013	1	3	2	9.708	-9.708	0	52.8605	0	0.36	0	31.2843	0	0	0.58	103.382	1	3	2		17.077	-17.077		0	0	0.74	78
4	1	1	1	1472	1	0	1	0	0	0	0.71	109.366	0.76	1.06	100.819	50.4095	75.6142	1	1	1	1	0.83	91.072	1	0	0	-9.747	9.747	0	40.6625	0	0.23	0	15.4578	0	0
4	1	1	1	1473	1	0	1	0	0	0	0.74	80.892	0.7	1	83.98	41.99	62.985	2	0	1	1	0.69	85.122	2	0	0	1.142	-1.142	0	43.132	0	0.31	0	22.137	0	0	0.69	85.122	2	0	0		1.142	-1.142		0	0
4	1	1	1	1474	1	0	1	0	0	0	0.81	101.708	0.83	1.13	98.069	49.0345	73.5517	1	1	1	1	0.81	100.464	1	0	0	2.395	-2.395	0	51.4295	0	0.32	0	26.9123	0	0	0.81	100.464	1	0	0		2.395	-2.395		0	0
4	1	1	1	1475	1	0	1	0	0	0	2.21	22.649	1.59	1.89	33.007	16.5035	24.7552	3	0	0	1	1.59	33.007	3	0	0	0	0	0	16.5035	0	0.3	0	8.25175	0	0	1.89	27.039	4	1	1		-5.968	5.968		0	0	1.88	27
4	1	1	1	1476	1	0	1	0	0	0	0.54	110.974	0.57	0.87	103.97	51.985	77.9775	1	1	1	1	0.51	118.209	1	0	0	14.239	-14.239	0	66.224	0	0.36	0	40.2315	0	0	0.41	152.067	1	0	0		48.097	-48.097		0	0
4	1	1	1	1477	1	0	1	0	0	0	0.98	56.27	0.64	0.94	92.008	46.004	69.006	1	1	1	1	0.78	73.015	2	1	1	-18.993	18.993	0	27.011	0	0.16	0	4.009	0	0	0.7	82.726	2	1	1		-9.282	9.282		0	0	0.7
4	1	0	0	1478	1	0	1	0	0	0				0.3		0	0					0.71	82.617				82.617			82.617		-0.41		82.617			0.71	82.617	2				82.617			0
4	1	1	1	1479	1	0	1	0	0	0	0.58	105.338	0.72	1.02	81.55	40.775	61.1625	2	0	1	1	0.72	81.294	2	0	0	-0.256	0.256	0	40.519	0	0.3	0	20.1315	0	0	0.72	81.294	2	0	0		-0.256	0.256		0	0
4	1	1	1	1480	1	0	1	0	0	0	0.77	75.958	0.72	1.02	81.811	40.9055	61.3583	2	0	1	1	0.78	74.593	2	0	0	-7.218	7.218	0	33.6875	0	0.24	0	13.2347	0	0
4	1	0	0	1481	1	0	1	0	0	0			0.8	1.1	92.097	46.0485	69.0727	1	1	1	1						-92.097			-46.0485		1.1		-69.0727
4	1	1	1	1482	1	0	1	0	0	0	0.76	77.893	0.84	1.14	69.397	34.6985	52.0478	2	0	1	1	0.79	74.236	2	0	0	4.839	-4.839	0	39.5375	0	0.35	0	22.1882	0	0
4	1	0	0	1483	1	0	1	0	0	0			0.65	0.95	128.015	64.0075	96.0112	1	1	1	1						-128.015			-64.0075		0.95		-96.0112
4	1	1	1	1484	1	0	1	0	0	0	0.82	69.327	0.89	1.19	62.887	31.4435	47.1653	2	0	1	1	0.85	66.314	2	0	0	3.427	-3.427	0	34.8705	0	0.34	0	19.1487	0	0	0.83	67.963	2	0	0		5.076	-5.076		0	0
4	1	1	1	1485	1	0	1	0	0	0	1.26	55.642	1.21	1.51	58.304	29.152	43.728	3	0	0	1	1.17	60.45	2	3	2	2.146	-2.146	0	31.298	0	0.34	0	16.722	0	0	1.19	59.279	3	0	0		0.975	-0.975		0	0
4	1	1	1	1486	1	0	1	0	0	0	0.64	96.342	0.63	0.93	97.751	48.8755	73.3133	1	1	1	1	0.58	107.538	1	0	0	9.787	-9.787	0	58.6625	0	0.35	0	34.2247	0	0	0.54	116.782	1	0	0		19.031	-19.031		0	0	0.66	93
4	1	1	1	1487	1	0	1	0	0	0	1.56	43.845	1.46	1.76	47.328	23.664	35.496	3	0	0	1	1.38	50.369	3	0	0	3.041	-3.041	0	26.705	0	0.38	0	14.873	0	0	1.33	52.56	3	0	0		5.232	-5.232		0	0
4	1	1	1	1488	1	0	1	0	0	0	1.06	51.101	1.15	1.45	46.515	23.2575	34.8863	3	0	0	1	1.24	42.641	3	0	0	-3.874	3.874	0	19.3835	0	0.21	0	7.75475	0	0	1.12	47.82	3	0	0		1.305	-1.305		0	0	1.57
4	1	1	1	1489	1	0	1	0	0	0	0.75	76.846	0.73	1.03	72.981	36.4905	54.7357	2	0	1	1	0.87	64.75	2	0	0	-8.231	8.231	0	28.2595	0	0.16	0	10.0143	0	0	0.68	86.045	2	0	0		13.064	-13.064		0	0
4	1	1	1	1490	1	0	1	0	0	0	1.18	45.55	1.21	1.51	44.249	22.1245	33.1868	3	0	0	1	1.05	52.118	3	0	0	7.869	-7.869	0	29.9935	0	0.46	0	18.9312	0	0	0.96	57.797	3	0	0		13.548	-13.548		0	0	1.66	31
4	1	0	0	1491	1	0	1	0	0	0	0.61	100.39	0.51	0.81	123.431	61.7155	92.5733	1	1	1	1						-123.431			-61.7155		0.81		-92.5733			0.64	94.655	1	0	0		-28.776	28.776		0		0.64	95
4	1	1	1	1492	1	0	1	0	0	0	1.23	57.681	1.19	1.49	59.924	29.962	44.943	3	0	0	1	1.22	58.227	3	0	0	-1.697	1.697	0	28.265	0	0.27	0	13.284	0	0	1.19	59.924	3	0	0		0	0		0	0
4	1	0	0	1493	1	0	1	0	0	0			0.82	1.12	99.051	49.5255	74.2883	1	1	1	1						-99.051			-49.5255		1.12		-74.2883
4	1	1	1	1494	1	0	1	0	0	0	0.71	82.617	0.79	1.09	72.592	36.296	54.444	2	0	1	1	1.26	42.357	3	1	1	-30.235	30.235	1	6.061	0	-0.17	1	-12.087	1	1	1.26	42.357	3	1	1	0	-30.235	30.235	-12.087	1	1
4	1	1	1	1495	1	0	1	0	0	0	0.88	63.712	0.67	0.97	87.016	43.508	65.262	2	0	1	1	0.84	66.837	2	0	0	-20.179	20.179	0	23.329	0	0.13	0	1.575	0	0	0.84	66.837	2	0	0		-20.179	20.179		0	0
4	1	1	1	1496	1	0	1	0	0	0	0.73	103.12	0.92	1.22	78.96	39.48	59.22	2	0	1	1	0.85	86.295	2	0	0	7.335	-7.335	0	46.815	0	0.37	0	27.075	0	0	0.88	82.909	2	0	0		3.949	-3.949		0	0	0.82
4	1	1	1	1497	1	0	1	0	0	0	0.96	56.506	1.18	1.48	44.299	22.1495	33.2242	3	0	0	1	1.07	49.595	3	0	0	5.296	-5.296	0	27.4455	0	0.41	0	16.3708	0	0	0.97	55.541	3	0	0		11.242	-11.242		0	0	1.02
4	1	1	1	1498	1	0	1	0	0	0			0.75	1.05	75.747	37.8735	56.8102	2	0	1	1	0.87	63.648	2	0	0	-12.099	12.099	0	25.7745	0	0.18	0	6.83775	0	0	0.87	63.648	2	0	0		-12.099	12.099		0	0
4	1	1	1	1499	1	0	1	0	0	0	0.65	87.264	0.75	1.05	73.98	36.99	55.485	2	0	1	1	0.82	66.742	2	0	0	-7.238	7.238	0	29.752	0	0.23	0	11.257	0	0	0.69	81.453	2	0	0		7.473	-7.473		0	0	0.76
4	1	1	1	1500	1	0	1	0	0	0	0.67	87.016	0.65	0.95	90.112	45.056	67.584	1	1	1	1	0.69	84.111	2	1	1	-6.001	6.001	0	39.055	0	0.26	0	16.527	0	0	0.69	84.111	2	1	1		-6.001	6.001		0	0
4	1	1	1	1501	1	0	1	0	0	0	0.68	84.581	0.57	0.87	103.401	51.7005	77.5507	1	1	1	1	0.6	97.458	1	0	0	-5.943	5.943	0	45.7575	0	0.27	0	19.9073	0	0	0.56	105.535	1	0	0		2.134	-2.134		0	0
4	1	1	1	1502	1	0	1	0	0	0	1.02	72.63	1.29	1.59	55.063	27.5315	41.2973	3	0	0	1	1.24	57.633	3	0	0	2.57	-2.57	0	30.1015	0	0.35	0	16.3357	0	0	1.45	48.113	3	0	0		-6.95	6.95		0	0
4	1	1	1	1503	1	0	1	0	0	0	0.78	73.892	0.81	1.11	70.743	35.3715	53.0572	2	0	1	1	0.87	64.945	2	0	0	-5.798	5.798	0	29.5735	0	0.24	0	11.8877	0	0	0.89	63.263	2	0	0		-7.48	7.48		0	0	0.71	82
4	1	0	0	1504	1	0	1	0	0	0				0.3		0	0					0.88	86.913	2			86.913			86.913		-0.58		86.913														0.99	76
4	0	0	0	1505	1	0	1	0	0	0	0.42	152.882	0.5	0.8	125.019	62.5095	93.7643	1	1	1	1	0.54	114.023	1	0		-10.996	10.996		51.5135		0.26		20.2587			0.56	109.337	1	0	0		-15.682	15.682		0
4	1	1	1	1506	1	0	1	0	0	0	0.59	110.728	0.8	1.1	77.921	38.9605	58.4408	2	0	1	1	0.67	95.181	1	3	2	17.26	-17.26	0	56.2205	0	0.43	0	36.7402	0	0	0.56	117.066	1	3	2		39.145	-39.145		0	0
4	1	1	1	1507	1	0	1	0	0	0	0.72	81.811	0.67	0.97	88.334	44.167	66.2505	2	0	1	1	0.71	82.361	2	0	0	-5.973	5.973	0	38.194	0	0.26	0	16.1105	0	0
4	1	1	1	1508	1	0	1	0	0	0	7.08	5.727	8.27	8.57	4.773	2.3865	3.57975	5	0	0	0	6.81	5.973	5	0	0	1.2	-1.2	0	3.5865	0	1.76	0	2.39325	0	0	7.03	5.758	5	0	0		0.985	-0.985		0	0	6.67
4	1	0	0	1509	1	0	1	0	0	0				0.3		0	0										0			0		0.3		0
4	1	0	0	1510	1	0	1	0	0	0	1.26	55.207		0.3		0	0					0.98	73.781	2			73.781			73.781		-0.68		73.781
4	1	1	1	1511	1	0	1	0	0	0	0.75	105.184	0.75	1.05	105.184	52.592	78.888	1	1	1	1	0.71	112.052	1	0	0	6.868	-6.868	0	59.46	0	0.34	0	33.164	0	0	0.83	93.275	1	0	0		-11.909	11.909		0	0	0.77	102
4	1	1	1	1512	1	0	1	0	0	0	1.73	30.469	2.14	2.44	23.838	11.919	17.8785	4	0	0	0	1.41	38.442	3	3	2	14.604	-14.604	0	26.523	0	1.03	1	20.5635	0	0
4	1	1	1	1513	1	0	1	0	0	0	0.83	69.21	0.76	1.06	76.377	38.1885	57.2827	2	0	1	1	0.86	66.223	2	0	0	-10.154	10.154	0	28.0345	0	0.2	0	8.94025	0	0	0.98	56.957	3	1	1		-19.42	19.42		0	0
4	1	0	0	1514	1	0	1	0	0	0			0.64	0.94	96.702	48.351	72.5265	1	1	1	1						-96.702			-48.351		0.94		-72.5265
4	1	1	1	1515	1	0	1	0	0	0	0.86	86.931	0.82	1.12	91.592	45.796	68.694	1	1	1	1	0.81	92.899	1	0	0	1.307	-1.307	0	47.103	0	0.31	0	24.205	0	0	0.79	95.618	1	0	0		4.026	-4.026		0	0	0.77
4	1	1	1	1516	1	0	1	0	0	0			0.81	1.11	70.315	35.1575	52.7362	2	0	1	1	0.67	87.529	2	0	0	17.214	-17.214	0	52.3715	0	0.44	0	34.7927	0	0	0.84	67.426	2	0	0		-2.889	2.889		0	0
4	1	1	1	1517	1	0	1	0	0	0	0.83	94.189	0.75	1.05	105.527	52.7635	79.1453	1	1	1	1	0.81	96.245	1	0	0	-9.282	9.282	0	43.4815	0	0.24	0	17.0998	0	0	0.96	79.11	2	1	1		-26.417	26.417		0	0
4	1	1	1	1518	1	0	1	0	0	0	0.63	93.973	0.85	1.15	66.511	33.2555	49.8832	2	0	1	1	0.82	69.327	2	0	0	2.816	-2.816	0	36.0715	0	0.33	0	19.4438	0	0	0.79	72.374	2	0	0		5.863	-5.863		0	0
4	1	1	1	1519	1	0	1	0	0	0	0.99	77.11	0.92	1.22	83.919	41.9595	62.9393	2	0	1	1	0.78	101.19	1	3	2	17.271	-17.271	0	59.2305	0	0.44	0	38.2507	0	0	0.86	90.408	1	3	2		6.489	-6.489		0	0	1.05	72
4	1	1	1	1520	1	0	1	0	0	0	0.97	85.292	0.93	1.23	86.357	43.1785	64.7678	2	0	1	1	0.94	85.298	2	0	0	-1.059	1.059	0	42.1195	0	0.29	0	20.5302	0	0	0.94	85.298	2	0	0		-1.059	1.059		0	0
4	1	1	1	1521	1	0	1	0	0	0	1.03	72.477	1.07	1.37	69.145	34.5725	51.8588	2	0	1	1	1.11	66.278	2	0	0	-2.867	2.867	0	31.7055	0	0.26	0	14.4193	0	0	1.1	66.974	2	0	0		-2.171	2.171		0	0
4	1	1	1	1522	1	0	1	0	0	0	1.19	44.588	1.09	1.39	49.204	24.602	36.903	3	0	0	1	1.06	50.674	3	0	0	1.47	-1.47	0	26.072	0	0.33	0	13.771	0	0	1.01	53.58	3	0	0		4.376	-4.376		0	0	1.02
4	1	1	1	1523	1	0	1	0	0	0	1.16	44.615	1.7	2	28.703	14.3515	21.5272	4	0	0	0	1.19	43.32	3	3	2	14.617	-14.617	0	28.9685	0	0.81	0	21.7928	0	0	1.19	43.32	3	3	2		14.617	-14.617		0	0
4	1	1	1	1524	1	0	1	0	0	0	0.74	102.294	0.88	1.18	83.539	41.7695	62.6543	2	0	1	1	0.82	90.631	1	3	2	7.092	-7.092	0	48.8615	0	0.36	0	27.9767	0	0	0.82	90.631	1	3	2		7.092	-7.092		0	0	1.04
4	1	0	0	1525	1	0	1	0	0	0				0.3		0	0					0.86	68.257	2			68.257			68.257		-0.56		68.257
4	1	1	1	1526	1	0	1	0	0	0			0.52	0.82	123.352	61.676	92.514	1	1	1	1	0.58	108.747	1	0	0	-14.605	14.605	0	47.071	0	0.24	0	16.233	0	0	0.57	110.952	1	0	0		-12.4	12.4		0	0	0.63	99
4	1	1	1	1527	1	0	1	0	0	0	0.73	122.991	0.81	1.11	108.443	54.2215	81.3323	1	1	1	1	0.84	103.986	1	0	0	-4.457	4.457	0	49.7645	0	0.27	0	22.6538	0	0	0.82	106.918	1	0	0		-1.525	1.525		0	0
4	0	0	0	1528	1	0	1	0	0	0	0.73	77.305	0.97	1.27	55.686	27.843	41.7645	3	0	0	1	0.68	83.682	2	3		27.996	-27.996		55.839		0.59		41.9175			1.04	51.25	3	0	0		-4.436	4.436		0		0.83
4	1	1	1	1529	1	0	1	0	0	0	0.62	93.839	0.6	0.9	97.458	48.729	73.0935	1	1	1	1	0.75	75.13	2	1	1	-22.328	22.328	0	26.401	0	0.15	0	2.0365	0	0	0.78	71.806	2	1	1		-25.652	25.652		0	0
4	1	1	1	1530	1	0	1	0	0	0			1	1.3	74.992	37.496	56.244	2	0	1	1	0.92	82.567	2	0	0	7.575	-7.575	0	45.071	0	0.38	0	26.323	0	0	0.78	99.894	1	3	2		24.902	-24.902		0	0	0.92	82
4	1	1	1	1531	1	0	1	0	0	0	0.62	93.839	0.54	0.84	109.763	54.8815	82.3222	1	1	1	1	0.53	111.859	1	0	0	2.096	-2.096	0	56.9775	0	0.31	0	29.5367	0	0	0.53	111.859	1	0	0		2.096	-2.096		0	0
4	0	0	0	1532	1	0	1	0	0	0	1.04	71.9	1.06	1.36	70.336	35.168	52.752	2	0	1	1	1.09	68.107				-2.229			32.939		0.27		15.355														1.31	55
4	1	1	1	1533	1	0	1	0	0	0	0.65	91.195	0.65	0.95	90.644	45.322	67.983	1	1	1	1	0.71	81.864	2	1	1	-8.78	8.78	0	36.542	0	0.24	0	13.881	0	0	0.62	95.724	1	0	0		5.08	-5.08		0	0
4	1	0	0	1534	1	0	1	0	0	0				0.3		0	0					0.87	65.551	2			65.551			65.551		-0.57		65.551
4	0	0	0	1535	1	0	1	0	0	0				0.3		0	0					1.06	52.026	3			52.026			52.026		-0.76		52.026
4	1	1	1	1536	1	0	1	0	0	0	0.56	113.241	0.48	0.78	134.275	67.1375	100.706	1	1	1	1	0.77	77.544	2	1	1	-56.731	56.731	1	10.4065	0	0.01	0	-23.1623	1	1	0.56	111.983	1	0	0	34.439	-22.292	22.292	11.2767	0	0
4	0	0	0	1537	1	0	1	0	0	0			2.39	2.69	20.234	10.117	15.1755	4	0	0	0	3.86	11.637	5	1		-8.597	8.597		1.52		-1.17		-3.5385			4.33	10.192	5	1	1		-10.042	10.042		0		3.86	12
4	1	1	1	1538	1	0	1	0	0	0	0.43	151.893	0.45	0.75	143.612	71.806	107.709	1	1	1	1	0.42	154.966	1	0	0	11.354	-11.354	0	83.16	0	0.33	0	47.257	0	0	0.48	132.835	1	0	0		-10.777	10.777		0	0
4	1	1	1	1539	1	0	1	0	0	0	1.3	53.251	1.29	1.59	53.591	26.7955	40.1932	3	0	0	1	1.08	65.621	2	3	2	12.03	-12.03	0	38.8255	0	0.51	0	25.4277	0	0	1.12	62.924	2	3	2		9.333	-9.333		0	0	1.25
4	1	1	1	1540	1	0	1	0	0	0	1.02	77.308	1.16	1.46	66.644	33.322	49.983	2	0	1	1	0.96	82.91	2	0	0	16.266	-16.266	0	49.588	0	0.5	0	32.927	0	0	1.04	75.595	2	0	0		8.951	-8.951		0	0
4	0	0	0	1541	1	0	1	0	0	0	1.75	27.625	1.89	2.19	25.277	12.6385	18.9578	4	0	0	0	1.55	31.778	3	3		6.501	-6.501		19.1395		0.64		12.8202			1.4	35.654	3	3	2		10.377	-10.377		0		1.4
4	1	1	1	1542	1	0	1	0	0	0	0.52	128.7	0.61	0.91	107.048	53.524	80.286	1	1	1	1	0.53	125.902	1	0	0	18.854	-18.854	0	72.378	0	0.38	0	45.616	0	0	0.67	96.063	1	0	0		-10.985	10.985		0	0
4	1	1	1	1543	1	0	1	0	0	0	3.21	19.12	2.8	3.1	22.324	11.162	16.743	4	0	0	0	2.54	24.981	4	0	0	2.657	-2.657	0	13.819	0	0.56	0	8.238	0	0	2.81	22.232	4	0	0		-0.092	0.092		0	0	3.18
4	0	0	0	1544	1	0	1	0	0	0			0.9	1.2	61.722	30.861	46.2915	2	0	1	1	0.79	71.539	2	0		9.817	-9.817		40.678		0.41		25.2475			0.74	77.145	2	0	0		15.423	-15.423		0		0.6
4	1	1	1	1545	1	0	1	0	0	0	0.62	96.91	0.64	0.94	93.423	46.7115	70.0673	1	1	1	1	0.63	94.838	1	0	0	1.415	-1.415	0	48.1265	0	0.31	0	24.7707	0	0	0.63	94.838	1	0	0		1.415	-1.415		0	0	0.63	95
4	0	0	0	1546	1	0	1	0	0	0			7.98	8.28	7.141	3.5705	5.35575	5	0	0	0	12.1	4.417	5	0		-2.724	2.724		0.8465		-3.82		-0.93875			8.41	6.696	5	0	0		-0.445	0.445		0		7.41	8
4	1	1	1	1547	1	0	1	0	0	0	0.92	78.191	0.9	1.2	80.009	40.0045	60.0067	2	0	1	1	1.08	64.828	2	0	0	-15.181	15.181	0	24.8235	0	0.12	0	4.82125	0	0	1.02	69.086	2	0	0		-10.923	10.923		0	0
4	1	1	1	1548	1	0	1	0	0	0	2.96	15.368	1.06	1.36	50.267	25.1335	37.7003	3	0	0	1	0.88	62.146	2	3	2	11.879	-11.879	0	37.0125	0	0.48	0	24.4457	0	0	0.87	62.971	2	3	2		12.704	-12.704		0	0
4	1	1	1	1549	1	0	1	0	0	0	0.88	92.43	0.84	1.14	97.528	48.764	73.146	1	1	1	1	0.89	90.852	1	0	0	-6.676	6.676	0	42.088	0	0.25	0	17.706	0	0	0.77	107.379	1	0	0		9.851	-9.851		0	0	0.89	91
4	1	1	1	1550	1	0	1	0	0	0	0.61	100.048	0.68	0.98	87.964	43.982	65.973	2	0	1	1	0.71	83.689	2	0	0	-4.275	4.275	0	39.707	0	0.27	0	17.716	0	0	0.71	83.689	2	0	0		-4.275	4.275		0	0
4	1	1	1	1551	1	0	1	0	0	0	1.08	64.982	1.13	1.43	61.676	30.838	46.257	2	0	1	1	1.27	53.771	3	1	1	-7.905	7.905	0	22.933	0	0.16	0	7.514	0	0	1.21	56.859	3	1	1		-4.817	4.817		0	0
4	1	1	1	1552	1	0	1	0	0	0	0.56	109.337	0.5	0.8	123.066	61.533	92.2995	1	1	1	1	0.67	87.793	2	1	1	-35.273	35.273	1	26.26	0	0.13	0	-4.5065	1	1	0.61	97.831	1	0	0	10.038	-25.235	25.235	5.5315	0	0
4	1	1	1	1553	1	0	1	0	0	0	1.1	70.023	1.21	1.51	62.492	31.246	46.869	2	0	1	1	1.15	66.024	2	0	0	3.532	-3.532	0	34.778	0	0.36	0	19.155	0	0	1.15	66.024	2	0	0		3.532	-3.532		0	0
4	0	0	0	1554	1	0	1	0	0	0			0.55	0.85	109.592	54.796	82.194	1	1	1	1	0.67	87.27				-22.322	22.322		32.474		0.18		5.076			0.67	87.27	2	1	1		-22.322	22.322		0
4	1	1	1	1555	1	0	1	0	0	0	0.77	79.675	0.62	0.92	101.89	50.945	76.4175	1	1	1	1	0.64	98.224	1	0	0	-3.666	3.666	0	47.279	0	0.28	0	21.8065	0	0	0.64	98.224	1	0	0		-3.666	3.666		0	0
4	1	1	1	1556	1	0	1	0	0	0	0.73	77.305	0.7	1	81.141	40.5705	60.8558	2	0	1	1	0.65	88.386	2	0	0	7.245	-7.245	0	47.8155	0	0.35	0	27.5302	0	0	0.66	86.842	2	0	0		5.701	-5.701		0	0	0.7
4	1	1	1	1557	1	0	1	0	0	0	0.9	60.245	0.77	1.07	72.128	36.064	54.096	2	0	1	1	0.8	68.842	2	0	0	-3.286	3.286	0	32.778	0	0.27	0	14.746	0	0	0.69	81.656	2	0	0		9.528	-9.528		0	0
4	1	1	1	1558	1	0	1	0	0	0	0.57	105.166	0.68	0.98	85.54	42.77	64.155	2	0	1	1	0.6	98.833	1	3	2	13.293	-13.293	0	56.063	0	0.38	0	34.678	0	0	0.68	85.54	2	0	0		0	0		0	0	0.71
4	1	1	1	1559	1	0	1	0	0	0	0.76	103.589	0.81	1.11	96.245	48.1225	72.1838	1	1	1	1	0.79	99.063	1	0	0	2.818	-2.818	0	50.9405	0	0.32	0	26.8792	0	0
4	1	1	1	1560	1	0	1	0	0	0	0.77	101.393	0.74	1.04	106.151	53.0755	79.6132	1	1	1	1	0.85	90.462	1	0	0	-15.689	15.689	0	37.3865	0	0.19	0	10.8488	0	0	0.74	106.151	1	0	0		0	0		0	0	0.81	95
4	1	1	1	1561	1	0	1	0	0	0	0.65	92.061	0.72	1.02	81.811	40.9055	61.3583	2	0	1	1	0.64	93.723	1	3	2	11.912	-11.912	0	52.8175	0	0.38	0	32.3647	0	0	0.6	100.647	1	3	2		18.836	-18.836		0	0
4	1	1	1	1562	1	0	1	0	0	0	0.98	76.524	1.01	1.31	73.907	36.9535	55.4303	2	0	1	1	0.93	81.291	2	0	0	7.384	-7.384	0	44.3375	0	0.38	0	25.8607	0	0	0.88	86.644	2	0	0		12.737	-12.737		0	0
4	1	1	1	1563	1	0	1	0	0	0	1.23	42.919	1.18	1.48	45.025	22.5125	33.7687	3	0	0	1	1.23	42.919	3	0	0	-2.106	2.106	0	20.4065	0	0.25	0	9.15025	0	0	1.23	42.919	3	0	0		-2.106	2.106		0	0
4	1	1	1	1564	1	0	1	0	0	0	1.16	62.992	0.89	1.19	85.521	42.7605	64.1407	2	0	1	1	0.9	84.168	2	0	0	-1.353	1.353	0	41.4075	0	0.29	0	20.0273	0	0	0.9	84.168	2	0	0		-1.353	1.353		0	0
4	1	1	1	1565	1	0	1	0	0	0	0.72	79.401	0.79	1.09	71.339	35.6695	53.5042	2	0	1	1	1.3	40.04	3	1	1	-31.299	31.299	1	4.3705	0	-0.21	1	-13.4642	1	1
4	0	0	0	1566	1	0	1	0	0	0			0.83	1.13	65.979	32.9895	49.4843	2	0	1	1	0.68	83.043	2	0		17.064	-17.064		50.0535		0.45		33.5588														0.66
4	1	1	1	1567	1	0	1	0	0	0			1.22	1.52	57.011	28.5055	42.7583	3	0	0	1	1.04	68.542	2	3	2	11.531	-11.531	0	40.0365	0	0.48	0	25.7837	0	0	1.04	68.542	2	3	2		11.531	-11.531		0	0
4	1	1	1	1568	1	0	1	0	0	0	0.94	81.588	0.88	1.18	87.466	43.733	65.5995	2	0	1	1	0.79	98.747	1	3	2	11.281	-11.281	0	55.014	0	0.39	0	33.1475	0	0	0.79	98.747	1	3	2		11.281	-11.281		0	0	0.92	83
4	1	1	1	1569	1	0	1	0	0	0			1.79	2.09	37.007	18.5035	27.7552	3	0	0	1	1.7	39.175	3	0	0	2.168	-2.168	0	20.6715	0	0.39	0	11.4198	0	0	1.53	44.239	3	0	0		7.232	-7.232		0	0	1.65
4	1	1	1	1570	1	0	1	0	0	0	0.65	87.482	0.59	0.89	97.583	48.7915	73.1873	1	1	1	1	0.56	103.64	1	0	0	6.057	-6.057	0	54.8485	0	0.33	0	30.4527	0	0	0.57	101.545	1	0	0		3.962	-3.962		0	0
4	1	1	1	1571	1	0	1	0	0	0	0.62	97.22	0.67	0.97	88.334	44.167	66.2505	2	0	1	1	0.67	88.334	2	0	0	0	0	0	44.167	0	0.3	0	22.0835	0	0	0.67	88.334	2	0	0		0	0		0	0	0.66	90
4	1	1	1	1572	1	0	1	0	0	0	0.63	92.374	0.57	0.87	103.401	51.7005	77.5507	1	1	1	1	0.67	85.805	2	1	1	-17.596	17.596	0	34.1045	0	0.2	0	8.25425	0	0	0.59	99.1	1	0	0		-4.301	4.301		0	0	0.5
4	1	1	1	1573	1	0	1	0	0	0			0.6	0.9	103.413	51.7065	77.5597	1	1	1	1	0.6	103.042	1	0	0	-0.371	0.371	0	51.3355	0	0.3	0	25.4823	0	0	0.6	103.042	1	0	0		-0.371	0.371		0	0
4	1	0	0	1574	1	0	1	0	0	0			0.74	1.04	114.378	57.189	85.7835	1	1	1	1						-114.378			-57.189		1.04		-85.7835
4	1	1	1	1575	1	0	1	0	0	0	0.89	82.67	0.93	1.23	78.377	39.1885	58.7827	2	0	1	1	0.88	83.539	2	0	0	5.162	-5.162	0	44.3505	0	0.35	0	24.7563	0	0	0.88	83.539	2	0	0		5.162	-5.162		0	0
4	0	0	0	1576	1	0	1	0	0	0	2.7	17.525	2.97	3.27	15.653	7.8265	11.7398	4	0	0	0	2.49	19.184	4	0		3.531	-3.531		11.3575		0.78		7.44425
4	1	1	1	1577	1	0	1	0	0	0	0.86	77.662	0.86	1.16	87.415	43.7075	65.5613	2	0	1	1	0.93	79.868	2	0	0	-7.547	7.547	0	36.1605	0	0.23	0	14.3067	0	0
4	1	1	1	1578	1	0	1	0	0	0	0.68	83.682	0.73	1.03	77.103	38.5515	57.8272	2	0	1	1	0.7	80.72	2	0	0	3.617	-3.617	0	42.1685	0	0.33	0	22.8928	0	0	0.71	79.409	2	0	0		2.306	-2.306		0	0
4	1	1	1	1579	1	0	1	0	0	0	0.58	105.339	0.61	0.91	99.384	49.692	74.538	1	1	1	1	0.58	104.998	1	0	0	5.614	-5.614	0	55.306	0	0.33	0	30.46	0	0	0.58	104.998	1	0	0		5.614	-5.614		0	0
4	1	1	1	1580	4	0	0	0	1	0	0.57	104.558	0.61	0.91	96.412	48.206	72.309	1	1	1	1	0.6	96.412	1	0	0	0	0	0	48.206	0	0.31	0	24.103	0	0	0.61	96.412	1	0	0		0	0		0	0	0.64
4	1	1	1	1581	4	0	0	0	1	0	0.75	75.13	0.66	0.96	86.842	43.421	65.1315	2	0	1	1	0.76	73.795	2	0	0	-13.047	13.047	0	30.374	0	0.2	0	8.6635	0	0
4	1	1	1	1582	4	0	0	0	1	0	0.75	77.313	0.87	1.17	64.185	32.0925	48.1388	2	0	1	1	0.84	66.837	2	0	0	2.652	-2.652	0	34.7445	0	0.33	0	18.6983	0	0
4	1	0	0	1583	4	0	0	0	1	0	0.94	59.396	0.99	1.29	55.948	27.974	41.961	3	0	0	1						-55.948			-27.974		1.29		-41.961
4	1	1	1	1584	4	0	0	0	1	0	2.07	23.04	1.83	2.13	26.494	13.247	19.8705	4	0	0	0	1.64	30.067	3	3	2	3.573	-3.573	0	16.82	0	0.49	0	10.1965	0	0	1.34	37.961	3	3	2		11.467	-11.467		0	0	1.96
4	1	1	1	1585	4	0	0	0	1	0	1.15	45.287	1.45	1.75	34.658	17.329	25.9935	3	0	0	1	1.67	29.371	4	1	1	-5.287	5.287	0	12.042	0	0.08	0	3.3775	0	0	1.38	36.603	3	0	0		1.945	-1.945		0	0
4	1	1	1	1586	4	0	0	0	1	0	0.69	84.111	0.69	0.99	82.942	41.471	62.2065	2	0	1	1	0.67	85.805	2	0	0	2.863	-2.863	0	44.334	0	0.32	0	23.5985	0	0	0.67	85.805	2	0	0		2.863	-2.863		0	0
4	1	1	1	1587	4	0	0	0	1	0	0.57	106.784	0.66	0.96	89.881	44.9405	67.4108	2	0	1	1	0.53	115.773	1	3	2	25.892	-25.892	0	70.8325	0	0.43	0	48.3622	0	0	0.55	110.928	1	3	2		21.047	-21.047		0	0	1.01	55
4	1	1	1	1588	4	0	0	0	1	0	0.69	117.769	0.76	1.06	105.342	52.671	79.0065	1	1	1	1	0.74	108.635	1	0	0	3.293	-3.293	0	55.964	0	0.32	0	29.6285	0	0	0.82	96.164	1	0	0		-9.178	9.178		0	0	0.72	112
4	1	1	1	1589	4	0	0	0	1	0	1.53	32.741	1.66	1.96	29.724	14.862	22.293	4	0	0	0	1.93	24.979	4	0	0	-4.745	4.745	0	10.117	0	0.03	0	2.686	0	0	1.63	30.356	3	3	2		0.632	-0.632		0	0	1.38
4	1	1	1	1590	4	0	0	0	1	0	1.48	35.072	1.12	1.42	48.235	24.1175	36.1762	3	0	0	1	1.1	49.248	3	0	0	1.013	-1.013	0	25.1305	0	0.32	0	13.0718	0	0	1.22	43.702	3	0	0		-4.533	4.533		0	0	1.41	37
4	1	1	1	1591	4	0	0	0	1	0	5.36	10.466	5.97	6.27	9.242	4.621	6.9315	5	0	0	0	5.94	9.271	5	0	0	0.029	-0.029	0	4.65	0	0.33	0	2.3395	0	0	5.79	9.549	5	0	0		0.307	-0.307		0	0
4	0	0	0	1592	4	0	0	0	1	0			0.46	0.76	134.296	67.148	100.722	1	1	1	1						-134.296			-67.148		0.76		-100.722
4	1	0	0	1593	4	0	0	0	1	0	0.89	61.027	0.8	1.1	69.016	34.508	51.762	2	0	1	1						-69.016			-34.508		1.1		-51.762
4	1	1	1	1594	4	0	0	0	1	0	0.77	72.69	0.71	1.01	79.824	39.912	59.868	2	0	1	1	0.79	70.57	2	0	0	-9.254	9.254	0	30.658	0	0.22	0	10.702	0	0	0.74	75.902	2	0	0		-3.922	3.922		0	0
4	1	1	1	1595	4	0	0	0	1	0	1.25	41.668	1.21	1.51	43.262	21.631	32.4465	3	0	0	1	1.13	46.691	3	0	0	3.429	-3.429	0	25.06	0	0.38	0	14.2445	0	0	0.99	54.39	3	0	0		11.128	-11.128		0	0
4	1	1	1	1596	4	0	0	0	1	0	0.72	82.078	0.7	1	82.968	41.484	62.226	2	0	1	1	0.67	87.016	2	0	0	4.048	-4.048	0	45.532	0	0.33	0	24.79	0	0	0.67	87.016	2	0	0		4.048	-4.048		0	0
4	0	0	0	1597	4	0	0	0	1	0	0.65	93.619	0.58	0.88	106.405	53.2025	79.8038	1	1	1	1						-106.405			-53.2025		0.88		-79.8038
4	0	0	0	1598	4	0	0	0	1	0	0.52	116.243	0.65	0.95	89.599	44.7995	67.1993	2	0	1	1	0.95	57.824	3	1		-31.775	31.775	1	13.0245		0		-9.37525			0.58	102.19	1	3	2		12.591	-12.591		0		1
4	1	0	0	1599	3	1	0	0	0	1	1.1	49.394	1	1.3	55.137	27.5685	41.3528	3	0	0	1						-55.137			-27.5685		1.3		-41.3528
4	1	0	0	1600	3	1	0	0	0	1	1.38	49.964	1.33	1.63	52.002	26.001	39.0015	3	0	0	1						-52.002			-26.001		1.63		-39.0015
4	1	0	0	1601	3	1	0	0	0	1			0.64	0.94	92.008	46.004	69.006	1	1	1	1						-92.008			-46.004		0.94		-69.006
4	1	0	0	1602	3	1	0	0	0	1			0.82	1.12	66.908	33.454	50.181	2	0	1	1						-66.908			-33.454		1.12		-50.181
4	1	0	0	1603	3	1	0	0	0	1			0.6	0.9	99.416	49.708	74.562	1	1	1	1						-99.416			-49.708		0.9		-74.562
4	1	0	0	1604	3	1	0	0	0	1	1.01	73.029	1.02	1.32	71.996	35.998	53.997	2	0	1	1						-71.996			-35.998		1.32		-53.997
4	1	0	0	1605	3	1	0	0	0	1	0.77	71.591	0.89	1.19	60.572	30.286	45.429	2	0	1	1						-60.572			-30.286		1.19		-45.429
4	1	1	1	1606	3	1	0	0	0	1	0.66	90.747	0.7	1	84.245	42.1225	63.1838	2	0	1	1	0.74	79.012	2	0	0	-5.233	5.233	0	36.8895	0	0.26	0	15.8282	0	0
4	1	0	0	1607	3	1	0	0	0	1	0.94	80.294	0.76	1.06	102.302	51.151	76.7265	1	1	1	1						-102.302			-51.151		1.06		-76.7265
4	1	0	0	1608	3	1	0	0	0	1			0.69	0.99	83.168	41.584	62.376	2	0	1	1						-83.168			-41.584		0.99		-62.376
4	1	0	0	1609	3	1	0	0	0	1	0.67	87.529		0.3		0	0										0			0		0.3		0
4	1	0	0	1610	3	1	0	0	0	1	1.45	35.203	1.24	1.54	42.19	21.095	31.6425	3	0	0	1						-42.19			-21.095		1.54		-31.6425
4	1	0	0	1611	3	1	0	0	0	1	0.8	70.311	0.79	1.09	71.339	35.6695	53.5042	2	0	1	1						-71.339			-35.6695		1.09		-53.5042
4	1	0	0	1612	3	1	0	0	0	1	0.6	100.647	0.8	1.1	72.214	36.107	54.1605	2	0	1	1						-72.214			-36.107		1.1		-54.1605
4	1	0	0	1613	3	1	0	0	0	1	0.98	57.696	0.91	1.21	62.847	31.4235	47.1352	2	0	1	1						-62.847			-31.4235		1.21		-47.1352
4	1	1	1	1614	3	1	0	0	0	1	0.6	100.647	0.62	0.92	96.605	48.3025	72.4537	1	1	1	1	0.61	98.435	1	0	0	1.83	-1.83	0	50.1325	0	0.31	0	25.9813	0	0	0.52	117.98	1	0	0		21.375	-21.375		0	0
4	1	0	0	1615	3	1	0	0	0	1			0.87	1.17	90.446	45.223	67.8345	1	1	1	1						-90.446			-45.223		1.17		-67.8345
4	1	0	0	1616	3	1	0	0	0	1			0.81	1.11	68.207	34.1035	51.1552	2	0	1	1						-68.207			-34.1035		1.11		-51.1552
4	1	0	0	1617	3	1	0	0	0	1			0.69	0.99	86.494	43.247	64.8705										-86.494			-43.247		0.99		-64.8705
4	1	0	0	1618	3	1	0	0	0	1			0.68	0.98	83.901	41.9505	62.9257	2	0	1	1						-83.901			-41.9505		0.98		-62.9257
4	1	0	0	1619	3	1	0	0	0	1			0.77	1.07	99.309	49.6545	74.4818	1	1	1	1						-99.309			-49.6545		1.07		-74.4818
4	1	0	0	1620	3	1	0	0	0	1	0.75	80.528	0.73	1.03	82.77	41.385	62.0775	2	0	1	1						-82.77			-41.385		1.03		-62.0775
4	1	0	0	1621	3	1	0	0	0	1			1.07	1.37	49.094	24.547	36.8205	3	0	0	1						-49.094			-24.547		1.37		-36.8205
4	1	0	0	1622	3	1	0	0	0	1	1.33	52.138	1.06	1.36	67.745	33.8725	50.8088	2	0	1	1						-67.745			-33.8725		1.36		-50.8088
4	1	0	0	1623	3	1	0	0	0	1	0.97	54.712	0.87	1.17	62.031	31.0155	46.5232	2	0	1	1						-62.031			-31.0155		1.17		-46.5232
4	1	0	0	1624	3	1	0	0	0	1	0.63	98.475	0.65	0.95	94.987	47.4935	71.2403	1	1	1	1						-94.987			-47.4935		0.95		-71.2403
4	1	0	0	1625	3	1	0	0	0	1			0.61	0.91	99.384	49.692	74.538										-99.384			-49.692		0.91		-74.538
4	1	0	0	1626	3	1	0	0	0	1			0.67	0.97	84.905	42.4525	63.6788	2	0	1	1						-84.905			-42.4525		0.97		-63.6788
4	1	0	0	1627	3	1	0	0	0	1	0.94	78.888	1.13	1.43	63.789	31.8945	47.8418	2	0	1	1						-63.789			-31.8945		1.43		-47.8418
4	1	1	1	1628	3	1	0	0	0	1	0.77	73.897	0.6	0.9	98.548	49.274	73.911	1	1	1	1	0.61	96.687	1	0	0	-1.861	1.861	0	47.413	0	0.29	0	22.776	0	0	0.81	69.504	2	1	1		-29.044	29.044		0	0	0.64
4	1	0	0	1629	3	1	0	0	0	0			0.71	1.01	84.849	42.4245	63.6368	2	0	1	1						-84.849			-42.4245		1.01		-63.6368
4	1	1	1	1630	3	1	0	0	0	0	0.98	77.003	1.07	1.37	69.578	34.789	52.1835	2	0	1	1	1.18	61.953	2	0	0	-7.625	7.625	0	27.164	0	0.19	0	9.7695	0	0	1.15	63.822	2	0	0		-5.756	5.756		0	0
4	1	0	0	1631	3	1	0	0	0	0	0.62	103.178	0.56	0.86	116.037	58.0185	87.0277	1	1	1	1						-116.037			-58.0185		0.86		-87.0277
4	1	0	0	1632	3	1	0	0	0	0	1.72	41.803	1.94	2.24	36.382	18.191	27.2865	3	0	0	1						-36.382			-18.191		2.24		-27.2865
4	1	0	0	1633	3	1	0	0	0	0	0.9	80.786	1.13	1.43	62.127	31.0635	46.5953	2	0	1	1						-62.127			-31.0635		1.43		-46.5953
4	1	0	0	1634	3	1	0	0	0	0	0.71	83.143	0.71	1.01	82.877	41.4385	62.1577	2	0	1	1						-82.877			-41.4385		1.01		-62.1577
4	1	0	0	1635	3	1	0	0	0	0	0.77	76.466	0.68	0.98	88.26	44.13	66.195	2	0	1	1						-88.26			-44.13		0.98		-66.195
4	1	0	0	1636	3	1	0	0	0	0	1.22	58.227	1.32	1.62	53.167	26.5835	39.8753	3	0	0	1						-53.167			-26.5835		1.62		-39.8753
4	1	0	0	1637	3	1	0	0	0	0	0.67	124.085	0.75	1.05	108.94	54.47	81.705	1	1	1	1						-108.94			-54.47		1.05		-81.705
4	1	0	0	1638	3	1	0	0	0	0	0.58	102.48	1.24	1.54	42.641	21.3205	31.9808	3	0	0	1						-42.641			-21.3205		1.54		-31.9808
4	1	0	0	1639	3	1	0	0	0	0	2.1	30.943	1.15	1.45	61.995	30.9975	46.4962	2	0	1	1						-61.995			-30.9975		1.45		-46.4962
4	1	1	1	1640	3	1	0	0	0	0	0.6	100.969	0.55	0.85	111.634	55.817	83.7255	1	1	1	1	0.49	127.146	1	0	0	15.512	-15.512	0	71.329	0	0.36	0	43.4205	0	0	0.53	116.138	1	0	0		4.504	-4.504		0	0
4	1	0	0	1641	3	1	0	0	0	0	0.81	100.868	0.67	0.97	125.562	62.781	94.1715	1	1	1	1						-125.562			-62.781		0.97		-94.1715
4	1	0	0	1642	3	1	0	0	0	0	0.85	90.182	1.02	1.32	73.071	36.5355	54.8032	2	0	1	1						-73.071			-36.5355		1.32		-54.8032
4	1	0	0	1643	3	1	0	0	0	0	0.83	100.189	0.83	1.13	100.189	50.0945	75.1418	1	1	1	1						-100.189			-50.0945		1.13		-75.1418
4	1	0	0	1644	3	1	0	0	0	0				0.3		0	0										0			0		0.3		0
4	1	0	0	1645	3	1	0	0	0	0	0.71	82.877	0.66	0.96	90.164	45.082	67.623	1	1	1	1						-90.164			-45.082		0.96		-67.623
4	1	0	0	1646	3	1	0	0	0	0	0.62	96.91	0.56	0.86	108.988	54.494	81.741	1	1	1	1						-108.988			-54.494		0.86		-81.741
4	1	0	0	1647	3	1	0	0	0	0	1.99	32.579	1.84	2.14	35.663	17.8315	26.7472	3	0	0	1						-35.663			-17.8315		2.14		-26.7472
4	1	0	0	1648	3	1	0	0	0	0	0.84	95.956	0.72	1.02	114.638	57.319	85.9785	1	1	1	1						-114.638			-57.319		1.02		-85.9785
4	1	0	0	1649	3	1	0	0	0	0	0.74	78.281	0.74	1.04	78.281	39.1405	58.7108	2	0	1	1						-78.281			-39.1405		1.04		-58.7108
4	1	1	1	1650	3	1	0	0	0	0	0.91	86.499	0.94	1.24	83.321	41.6605	62.4907	2	0	1	1	0.84	94.523	1	3	2	11.202	-11.202	0	52.8625	0	0.4	0	32.0322	0	0	0.84	94.523	1	3	2		11.202	-11.202		0	0
4	1	0	0	1651	3	1	0	0	0	0	0.7	111.491	0.7	1	111.491	55.7455	83.6183	1	1	1	1						-111.491			-55.7455		1		-83.6183
4	1	0	0	1652	3	1	0	0	0	0	0.59	97.826	0.66	0.96	85.74	42.87	64.305	2	0	1	1						-85.74			-42.87		0.96		-64.305
4	1	0	0	1653	3	1	0	0	0	0	1.12	66.006	1.14	1.44	64.469	32.2345	48.3517	2	0	1	1						-64.469			-32.2345		1.44		-48.3517
4	1	0	0	1654	3	1	0	0	0	0			0.65	0.95	92.977	46.4885	69.7328	1	1	1	1						-92.977			-46.4885		0.95		-69.7328
4	0	0	0	1655	3	1	0	0	0	0	0.87	92.148		0.3		0	0					1.12	68.848	2			68.848			68.848		-0.82		68.848
4	1	0	0	1656	3	1	0	0	0	0	0.71	80.036		0.3		0	0										0			0		0.3		0
4	1	0	0	1657	3	1	0	0	0	0	1.2	61.349		0.3		0	0					1.14	65.09	2			65.09			65.09		-0.84		65.09			1.18	62.348	2				62.348			0
4	1	0	0	1658	3	1	0	0	0	0			0.8	1.1	107.618	53.809	80.7135	1	1	1	1						-107.618			-53.809		1.1		-80.7135
4	1	1	1	1659	3	1	0	0	0	0			0.64	0.94	93.13	46.565	69.8475	1	1	1	1	0.69	85.386	2	1	1	-7.744	7.744	0	38.821	0	0.25	0	15.5385	0	0	0.69	85.386	2	1	1		-7.744	7.744		0	0
4	1	0	0	1660	3	1	0	0	0	0	0.92	85.415	1.14	1.44	66.449	33.2245	49.8367	2	0	1	1						-66.449			-33.2245		1.44		-49.8367
4	1	0	0	1661	3	1	0	0	0	0	0.66	86.842	0.48	0.78	125.082	62.541	93.8115	1	1	1	1						-125.082			-62.541		0.78		-93.8115
4	1	0	0	1662	3	1	0	0	0	0			0.7	1	111.817	55.9085	83.8627	1	1	1	1						-111.817			-55.9085		1		-83.8627
4	1	1	1	1663	3	1	0	0	0	0	1.22	42.739	1.27	1.57	40.697	20.3485	30.5228	3	0	0	1	1.36	37.605	3	0	0	-3.092	3.092	0	17.2565	0	0.21	0	7.08225	0	0												1.36
4	1	0	0	1664	3	1	0	0	0	0			0.91	1.21	60.43	30.215	45.3225	2	0	1	1						-60.43			-30.215		1.21		-45.3225
4	1	0	0	1665	3	1	0	0	0	0	0.71	78.811	0.76	1.06	72.858	36.429	54.6435	2	0	1	1						-72.858			-36.429		1.06		-54.6435
[truncated: 32 more columns]
